# Supplementary material for: Identification of Phase-Separation-Protein-Related Function Based on Gene Ontology by Using Machine Learning Methods
Source: Life (Basel). 2023 May 31;13(6):1306. doi: 10.3390/life13061306 (PMC10300870; doi:10.3390/life13061306)
Supplement: Supplementary file 1 [file life-13-01306-s001.zip › Table S1.xlsx]

## Sheet: Sheet1
Phase-separation proteins	Non-phase-separation proteins
Q9H3S7	Q9UUI3
Q5BJ56	P40031
Q7Z417	Q8IXT2
P11940	Q04418
P51608	Q9JM54
Q9JMD0	Q21966
M9PC46	Q96IL0
P03421	Q9M647
P83916	A4L9P5
P54274	Q91Z96
P03466	P38285
Q99873	Q9N3Q4
Q9XW17	Q9V3N8
P19659	Q22682
O04425	P30650
O96028	Q9JMA2
Q12158	O80543
Q15643	Q8IZR5
Q96BY2	Q8R2Z3
Q75E28	O80573
P17600	Q8BVZ1
P52948	P05511
P03521	P86174
Q8IXH7	Q13287
G8JLB6	Q08270
P0DTD1	O43747
Q8IYB3	Q9Z0M1
Q9UKA9	O01914
Q5VSY0	O08700
P58555	Q9SUV1
Q9Y6N9	Q8N661
Q13501	Q6IR61
Q13136	P51427
F4IS91	Q05941
P00519	Q8GYX8
P04591	Q9WUV6
Q8IUD2	Q8BGQ4
Q02630	P36101
Q01860	Q5BIY5
O15392	A0A087WVF3
Q9UPU9	Q9H8V3
A0JLT2	P33891
P06241	Q8IYF3
Q04637	Q03942
Q14694	Q5XIJ4
P42768	Q94A20
P23771	O81027
Q17RY0	Q5U465
Q15154	P91124
Q5EWX9	P35577
Q02796	P76090
O94986	P39683
Q5A8T7	P0AB26
O75533	Q8CFA7
Q06787	Q5UCC4
Q9NQS7	Q68FQ7
P19622	Q9VUF8
Q14676	Q91918
P04150	Q6A332
P20930	Q66J17
Q08421	O14359
Q3YL59	Q6RSH7
Q9VSM9	Q17868
Q8WV28	Q9BSQ5
P00873	C0LU16
Q7K2L1	Q03370
Q91349	Q70EL3
P0C0S8	Q8BIA3
O43561	Q8VYL1
Q14157	Q9VIF0
Q13402	Q9WUC4
Q22038	Q7TQM5
P11275	Q96AP4
P46777	Q7TPM1
P97836	Q03904
Q05086	Q7TM96
P07237	O81782
Q03555	Q9H0R8
Q92804	Q8CF25
Q9W363	P39735
P25054	O54851
P32288	Q09655
Q9W4I7	Q07821
P91349	Q99M04
P05067	P36133
Q9JJ11	Q96E35
P53010	Q6A333
P0A9A6	P0ABJ6
Q8NB46	P48610
O82804	A8DYH2
P06748	O88685
Q86SQ0	Q9M392
P37840	Q7TSC3
P06401	Q99189
Q9SP32	O13689
Q03135	O42143
Q9BYB0	Q3T1J8
P06778	O14057
P04637	Q94527
P42168	Q9LY18
Q21351	Q3UR78
P54254	Q9P6N3
Q96LT7	Q21997
Q495M9	Q84JH9
P54397	P48806
Q09737	Q09261
Q99638	Q9HDU2
Q14103	A1L1L7
P03372	Q99L04
P16861	Q14626
P43243	O94542
A1Z813	Q6GN70
P29590	Q9LXE1
P11021	Q505G4
Q9NQI0	Q8BKN5
Q92973	P41216
O43660	P12018
P00958	Q5XII0
Q5T1M5	O74700
Q9V7U0	Q8CFD9
A0A0C9PCY9	Q7SZ73
Q13148	Q06624
P23201	P40101
E1UZH7	Q6MZP7
P50995	O96539
P02545	P40855
Q12888	P18065
Q8NC56	Q09254
P0DPB6	Q6GQJ7
Q5EAX5	Q9CQN6
P35189	O14003
Q9NRR5	P26647
Q99700	P40565
P0DTC9	Q0WPF2
Q9UBN7	P04441
P25644	Q9C6I7
F1QCP4	Q8C3Q5
Q13439	Q68F50
Q9GZQ8	P45475
Q03690	P0DI79
Q9UN81	Q9UKY0
P38911	Q8N7X2
Q8WXF1	Q6AYI4
D3KYQ3	Q4TU14
Q4ACU6	Q8VYE2
P01012	P15800
P04156	Q86XP1
Q96EP5	Q80XF7
P51991	Q9BXI2
Q60598	Q08003
Q9IFK7	Q969Y2
Q16236	P34482
P31943	Q9D385
C5MKY7	P0A9A9
Q54EQ8	Q9CZX2
P35972	P63055
Q06628	P52435
Q17436	Q9FZE1
Q01844	Q63087
Q91Z69	Q8TBA6
P31689	D3ZD82
P10961	P18886
Q9Y6Q9	Q9FGQ9
Q05753	Q94A08
Q84TD8	P32784
Q7JVY2	Q6P6V7
Q9NZI8	Q8R500
Q9UER7	Q6IG02
P25888	Q09917
P40763	Q9W2P0
P52292	Q9D8N2
Q96MT8	Q5VT52
P9WHW5	Q0WVV0
P38713	Q9C8J7
Q14781	Q9SUI6
Q96PV0	Q9R155
C3XWA2	Q06104
P20226	P25650
O43781	Q8RWS4
Q925J9	O22873
P10275	Q9LY50
P16333	P29477
F4ID16	Q9VC49
Q9Z2X5	Q9P7Z6
P34760	P41000
Q14145	Q9Y4C2
Q9H6S1	Q7ZY78
P17931	A0A023PZJ9
P68431	P56857
O74718	P52569
Q21049	P0A9K9
P25158	O08808
Q9NPI6	O18282
Q9Y2X0	Q96S96
Q9Y1B2	P04386
O94752	Q8TEB9
P17844	O35623
P16753	Q10085
Q6ZN16	P53335
P39517	Q64368
O75928	P47035
Q7M6Y5	Q9QY05
Q8AZK7	Q5EBL8
O60885	Q6MFY6
Q9UKV8	Q6NXR0
A0A3Q7I916	Q8BY71
Q9NWB1	Q9ESD1
P08908	Q5SRR4
P25685	Q91YR5
Q5XGN1	B5ME19
P21507	P28222
Q9ES28	P70668
K9ZRR1	Q6NTY8
Q08211	Q6P5D4
Q9W102	Q06070
P39447	Q9NVT9
P24928	Q05934
Q06124	Q56A04
Q99496	Q86WS3
Q80ZI1	P05744
P01116	Q9XU63
Q9TYK1	P56795
P25294	Q6YFQ2
Q86YR5	Q8TE23
Q6UVJ0	Q53EQ6
Q8WUM0	Q1PFC5
P10644	Q96DB5
Q9VBP3	Q60787
O13828	Q8BH04
P25367	P50077
P34689	P10906
P23769	Q69YN4
P46655	P47174
Q9UHD2	A1A535
P05453	Q719I0
Q9P805	P59020
Q9H3P2	Q8RWN7
Q9W1V3	Q9LRZ5
P22087	Q22707
P32908	Q06541
Q61686	F4I5Q2
P28347	Q6ZST2
Q54VP4	P32621
P14540	P60570
P32770	P14956
O00401	Q9WTQ6
P40541	Q09453
P10636	P38752
A0A0B4K7A6	Q15746
Q9JK83	P53308
Q12517	Q12519
Q14444	Q5M7U6
P45973	Q05AH6
P55072	Q5M7C8
D0PV95	O13878
P31539	O95476
P80723	Q5EG05
O08532	P32716
Q8NFZ5	Q8CIE6
Q02629	Q9LP03
O95613	Q9LZB8
Q96PK6	Q12064
P26368	Q96EK4
P00879	O13530
Q07157	B4F7E7
Q9ZVD0	Q09213
Q5T481	Q3E814
O03042	A4D263
Q07457	Q80Y50
P02649	O88828
Q07955	P0ADL6
P38159	Q5XJV6
P26196	Q7JUR6
Q9NSU2	Q9U405
Q05D60	Q8BPK2
Q15717	Q6AYH6
Q965H3	Q08822
P38760	Q8C1F4
P46937	Q5HZE2
Q8N884	P0A898
O75683	Q05863
O00444	Q9W0G1
Q13618	Q966A0
P26599	O74540
O00571	Q5U2W9
Q96B97	Q5EBH1
P08621	Q9DD06
P47037	Q8BZ32
Q03513	P54195
Q91820	P07998
P9WI75	F4HZG9
O60500	D3ZQX4
P19837	P76347
Q13283	Q96B33
Q7Z5Q1	P38636
O00410	O35668
O43663	Q8WVV4
Q94239	P46108
P22363	P26686
O14980	D3ZUQ0
Q9VNF8	Q08274
Q6NZI2	F2Z3T4
P20236	O64470
Q7Z3E1	Q03605
Q6NZJ6	Q944K3
O44490	Q7KU86
P34216	O35767
P14870	P49227
O60563	Q0VAV2
Q9UPQ9	Q61136
Q9U2F5	P11686
P19338	Q84MA1
Q9UHD9	Q5XIM7
P20028	O45717
P23246	Q9P3W1
Q07889	P70617
Q6PH08	Q01151
O43791	P39173
P03418	O14197
Q13627	O42968
P90786	Q06451
P78953	Q0WWQ1
P35555	A4GG66
P35974	Q8BMP6
Q99JP6	P39706
Q8NE35	P39749
O95049	Q9S9P8
Q13950	Q8TBB6
P55884	Q9LK48
Q9JIR1	P30149
P01106	Q09384
P15502	Q39002
P40070	Q960A1
Q15648	Q642A3
O15169	F4I171
S5DU62	O36025
P12978	P0ACF0
Q00960	Q96DY2
P06169	O02173
P22996	Q9SHJ5
Q9H211	Q9BQ13
P11088	Q62814
Q8IWJ2	Q9W706
O62275	Q95YI5
P31271	O42894
P20781	Q9R1P1
M9NFQ7	P0C5R8
P49790	Q9ZR09
P16401	B3GLJ2
Q6PIF6	Q12467
P0A9P6	A2CI98
P48837	P12114
Q9H9J4	O15155
P29617	P47126
P02945	Q47377
G5EDE7	O23138
Q9TXM1	Q09923
O75791	P61406
Q3TKT4	O74325
O16810	P0C2X9
Q8SWR8	Q9LTX3
Q9H0L4	P34655
Q01130	Q9M2U3
P42763	Q9FH16
O43670	Q94AU2
P55854	P62073
D3YXK2	Q8K0E8
P42212	Q9D808
Q62074	Q8L5Y6
Q02199	O13679
O14979	Q8RY25
Q13263	Q6PCF9
Q92793	Q63811
O14686	Q9I7W5
P32835	Q24133
O55017	O14261
P14904	Q9XWQ1
Q9VCH5	Q86TL0
P60844	Q12492
Q13535	Q9Y6A2
P03069	Q0E7J8
Q9A749	P36097
Q6NUF4	O04608
G5EC37	Q8N5H7
P0CG48	Q9P6K9
P10591	Q9BQ70
P19097	P12646
Q7Z739	P54278
Q15811	Q05117
P49880	P40189
Q9TZK8	P90794
Q86WV6	P62876
P24783	P43623
Q00994	P0AER0
P32588	Q80WW9
P49687	P82640
Q5FBB7	P29965
Q15059	P0A6I9
P56959	Q9P7X0
F1R237	Q9WV71
Q95XR4	E9PV24
Q14596	P62315
Q04002	P36068
P35222	O88368
P91870	Q8VC74
O14641	P42701
P29227	Q9CWP8
Q14149	Q50H33
Q53HL2	D3ZER2
P15056	Q9UUM2
P62877	Q8S8P6
Q9VCU7	P53745
Q15691	Q6GPM4
Q8JGN5	Q9H9K5
O43823	P39410
P20591	P01143
Q5BI67	D3YVE8
Q8JXF6	Q9Y2Y1
Q00764	Q8TGP1
P05205	Q7JQ32
P78352	Q5BJL5
Q12988	Q9D1C2
Q01097	Q08873
Q02794	P02786
P07621	Q6GLQ4
Q41372	Q9LZP8
P53550	Q80WR1
Q9H9Y6	P15028
P02792	Q06AN9
Q5A791	Q8W4E7
O75334	Q8CCK0
Q07802	Q6NSJ2
Q9NSC5	Q8SYK5
P08775	Q86U86
D8V196	Q96JW4
E9P860	P50082
P62993	Q09429
P03520	Q96S16
P15992	P49583
P81133	A0A2R8YFL7
Q9GZV5	Q5VUJ6
Q9VD51	Q95QA6
Q12421	Q91X43
P38182	Q0WNR2
Q08831	P19526
P54727	Q5FB95
P10276	Q80WR5
P42858	O60939
Q06410	O35655
P46672	X5M5N0
Q8K3X6	Q9V444
F7B8L6	Q9NTX7
P16554	P09605
Q13823	Q6INI0
P16521	P97305
Q9TZQ3	P85171
Q9W4W2	Q9BUW7
Q7KTV5	Q9D4B2
A0QSY1	Q9SHV5
P34761	O81916
P03523	P02921
Q9N303	O75845
Q8C1S0	O88736
P53297	Q99543
P49721	P54194
Q9JIR0	P51636
P04147	P0AE30
Q92805	Q14AK4
G5EEM5	E9PUL5
P32501	Q3LI73
A2AUM9	Q9LJ64
Q15468	P15705
Q59X67	Q8GUG7
P06104	P87274
P07320	P62908
Q08379	F4I6M1
P63279	Q5XIN1
O88602	P53276
P34331	Q18412
Q42029	Q9VGU5
P04792	Q9UTN9
P09052	Q9DAW6
P78344	P0ACL9
Q9ESU6	P08200
Q9UDY2	Q24537
Q92547	O64733
Q68FF6	Q8TBZ2
Q6NV05	O44770
A7MCY6	G2TRM2
Q08378	Q9ES67
Q16082	Q9D892
O43463	P75835
Q24169	Q4V8P4
P48431	P53216
P19484	P32644
Q14671	P53215
Q9UQ35	Q5XH03
P62750	Q60596
P31483	Q9FUP0
P18615	A0JPH3
Q9Z340	P30632
Q9VL52	Q5XG71
P62491	Q8LFV3
P53104	P63092
P62995	Q10198
O88935	Q8WXI2
Q96C19	Q8R508
Q5AP80	Q66H15
P0AFF6	P32805
P25555	Q9Z2B1
Q24168	Q9P7C1
Q5ADX8	Q9FJ32
Q14011	Q9C6D2
P00698	P87318
A0A6I8S983	P77671
Q503D7	P39532
P39769	Q9CV60
Q8CB77	O16844
Q6GLI9	Q9H4M7
P35193	Q9HC35
Q8K3M6	Q9SZZ8
P38219	Q6ZNB7
K7EK33	Q64267
Q89933	Q42572
Q15561	Q03308
Q22053	Q17693
P04289	P07607
Q07352	Q8K5A9
Q9H9S0	Q62894
P10637	Q9C037
Q9BP37	Q3UN04
P40381	Q9FKL6
Q64337	Q03125
P54785	Q9JLY0
Q6J5K9	Q7L5A3
Q9JIR4	P28470
Q6Q783	O94617
Q9Y2X7	Q02205
P40090	Q9NZE8
O62011	Q6P423
H0WFA5	O60099
K9ZTJ6	Q5SPX3
A0A024RB53	Q9UTB3
P32337	P38623
Q13094	P39928
Q96CN9	Q9XWJ1
Q9NYF0	Q3HS82
P28007	B2RYI0
P14907	Q9QX47
Q53GS7	Q93YU2
Q6DEC7	Q03205
P00924	Q9VYX7
G5EEH9	P70387
P53155	Q4V7Q1
P09922	P79011
Q21126	P25558
P25491	P50137
Q12329	O09160
Q9D415	P41813
Q9N3P1	Q9XTB2
Q8L3W1	P91615
Q9UN86	Q9DA47
O04492	F4I5D5
P68400	Q9QYE2
P31016	Q9FIT7
P84022	Q7ZYQ3
Q9SQK3	Q9STX5
P07305	P01590
O96561	Q9FMS4
P39936	P46478
Q12092	P92558
P0C093	Q5XIB5
P0AGE0	P64599
Q60838	O00570
P28163	Q01992
X5DSL3	Q6AXX1
Q5A0W9	P02781
Q00613	Q9VYG2
	P34021
	P25524
	Q3B7T1
	O60064
	Q6DBH0
	Q61739
	P51023
	Q96CM4
	P97737
	Q9JL04
	P47197
	Q9LU10
	Q8TBF2
	P32901
	Q86WA9
	O15069
	Q9Y618
	O14713
	O74805
	P40567
	A0A023PXH5
	Q6PJP8
	A8WCG0
	Q12122
	Q9USH5
	P33222
	Q9CA68
	P42859
	Q62611
	P47870
	Q8IN81
	Q9UD71
	Q6QMY6
	P30429
	A0A023PXE8
	P25864
	Q9SJ20
	Q68D42
	Q6NU47
	P40168
	P97881
	P35419
	Q6AY39
	P0C7Q9
	Q12379
	O75840
	Q8L7R3
	Q5XG41
	P39533
	Q8L6Y4
	Q62792
	G5EG78
	Q9LJG3
	Q80Z19
	P69801
	P0ACR2
	Q9HCH5
	Q9UU76
	Q5XH48
	Q9UUG6
	Q8IMQ6
	Q8K3K9
	V9HVX0
	Q5T124
	O59807
	O14417
	Q32NZ6
	P28702
	Q9QZ15
	Q08932
	P42357
	Q9UNK9
	Q21360
	Q5M831
	Q9C835
	Q9ESK4
	P32451
	Q5T0B9
	Q8GWK7
	Q93ZY7
	Q2WFL8
	Q7ZYG4
	L0R819
	P48732
	P32247
	Q5DTT1
	Q9H040
	O22040
	Q9UBU7
	Q9CYH2
	Q9VZZ4
	Q9NXX6
	Q9V399
	P15735
	Q47534
	Q9Y296
	P08178
	Q9Z307
	Q5SSK3
	Q05928
	Q8TDH9
	P48365
	Q9DBA9
	Q9BUJ0
	P38304
	Q9JL26
	Q5PR69
	P0AE91
	Q6X7K1
	Q80YA7
	Q8R5A6
	O80575
	Q9D855
	Q06267
	Q9VRH6
	F4K933
	O46101
	P51826
	Q9BS16
	Q6TCG8
	Q874R3
	Q9VMH0
	Q24368
	Q5PPN4
	Q8BM75
	P35209
	O35403
	P48526
	Q7Z570
	Q7ZYI9
	O74337
	Q86UA6
	Q9XWU8
	A0A023PXM7
	Q8BU33
	Q08786
	O15409
	Q6DCP8
	Q96BN6
	P0C5N3
	O54931
	Q53EK2
	Q04399
	Q4G0P3
	Q04174
	Q9NDH7
	Q9DAG5
	Q8BKX7
	P12388
	Q6AYN4
	O14252
	Q9QYH6
	Q9ET61
	Q9D5I4
	P06127
	P77214
	D4ACP2
	Q08581
	Q3UMF0
	B2RYR0
	P24392
	D6C652
	O13863
	Q8W4L5
	P03966
	Q3SXY7
	P0CW41
	P47239
	Q3TC33
	P16905
	P0A8F0
	O88623
	Q9SG02
	P57075
	Q5TBA9
	Q8RWY1
	P27090
	P10244
	P53721
	Q9NVM1
	Q76JQ2
	Q9H972
	Q6P5X7
	Q32KD2
	O81304
	Q2V057
	P31387
	Q03014
	Q8T088
	Q91910
	Q9USI5
	Q4V891
	P48008
	Q8K1M6
	P10070
	Q9NWS9
	Q8TBZ9
	Q91VT4
	P0A9G4
	Q8L844
	Q2EEM0
	Q8VYI0
	Q5XIE3
	O42916
	Q9D1T5
	Q5JW98
	Q8INV7
	Q9ZWB4
	Q6NT16
	Q8K1H7
	Q8NG08
	Q8K3Y7
	P34241
	Q9NQ36
	Q7Z6K5
	P11915
	F4INA9
	Q9ASS4
	Q4V7U1
	Q9VLU5
	Q9D8N3
	O55028
	O74319
	Q8LB72
	Q21376
	Q8NB78
	P46505
	Q9UT44
	P76092
	Q6PGE4
	Q66J96
	O15018
	P02916
	O14256
	Q07980
	Q495W5
	F4KEW8
	Q62781
	Q9SD71
	P20007
	Q0IHA2
	Q04741
	A0A023PZD5
	Q91Z49
	Q6DD30
	Q2LAP6
	Q9V778
	Q68F62
	P42841
	P24527
	Q9JK23
	Q9FKL2
	Q03654
	P16125
	Q9M1V3
	Q5I0D7
	Q9D6D8
	A6NJV1
	Q9FRI0
	Q84RK6
	Q06109
	Q96K80
	P38275
	Q9JL19
	P34457
	Q80X53
	Q18803
	Q4VNZ6
	Q9ZR08
	Q9SD11
	Q62388
	Q96G74
	P04786
	Q8S2T1
	Q9SZ13
	Q96JN2
	P30337
	Q8R2K4
	Q9BSJ5
	Q7L576
	Q19375
	O45818
	Q6P4F7
	B1AXV0
	A2RSQ1
	P35173
	Q3E818
	Q8VY09
	Q4G055
	P04179
	Q8BGR8
	O42700
	Q10259
	Q19787
	P40988
	Q80WL2
	Q9ESZ0
	Q3UMQ8
	P82632
	Q6DBM8
	Q9C7T7
	P40471
	Q52KI8
	Q80WC1
	P37267
	P0ADJ3
	O82392
	Q3ZT31
	Q99N50
	Q08964
	Q8IWP9
	Q8BQS5
	G5EBL3
	P53944
	Q7LGC8
	Q16563
	Q09573
	Q09252
	Q9LVT3
	Q8RXJ0
	Q9CQC4
	O70595
	Q9P6S5
	P56225
	Q9UST4
	O17386
	Q80VJ4
	Q96N67
	Q9JMH3
	Q8C407
	Q04902
	Q94166
	P00582
	Q99KC7
	O14064
	P05371
	Q8BGG7
	Q6INS1
	Q6INX1
	Q9Y468
	Q5FWC3
	Q922D4
	Q6AXT9
	O94261
	Q6ZN92
	O14521
	B2RZ78
	P63155
	P42632
	P27701
	Q8IUQ0
	Q94AD8
	P51673
	P17971
	Q9H446
	Q12001
	Q9QZL0
	P53073
	Q9DC70
	Q8R0Z5
	Q6JPI3
	P77272
	Q6UXP3
	O44953
	Q8K259
	A1Z6J5
	O00462
	Q9SZ46
	Q2V4B2
	Q1G3Y1
	B0F9L4
	Q8CHM3
	Q8TCX1
	Q9AST8
	Q8K1T5
	Q9VSL7
	P87138
	Q811J3
	P47051
	Q9LV91
	P17078
	P59729
	Q61865
	Q10123
	Q8K4Z3
	Q03835
	Q3V2A7
	Q7Z9I0
	P47002
	Q95XG9
	Q96FX8
	Q9DAC7
	D3ZWK4
	Q64702
	Q9Y7K0
	Q9ZRT1
	Q9D752
	Q80V24
	O15258
	Q8K136
	Q9UTC9
	Q8LB10
	P38806
	P35712
	P63047
	P49704
	Q9VPT5
	G5ECT0
	Q9BSW7
	O61715
	Q7L5L3
	P53330
	Q46857
	Q8VZI7
	Q9ERS1
	Q8VD63
	Q96S79
	Q2TAL6
	Q9W3W8
	P87263
	O23266
	O13890
	P53909
	Q9LXS0
	Q8VDY9
	Q9WVM3
	P32176
	Q6DDZ9
	O94695
	P27809
	Q99LE6
	Q5JRA6
	Q5HZT0
	Q8VI75
	P92564
	P52880
	Q3U3N0
	O42948
	P10252
	Q8BYJ6
	O74810
	O17823
	Q9V3L1
	Q32NQ0
	Q9C109
	Q70IA6
	Q5XF85
	Q04603
	Q20502
	Q9CQ88
	F4IED2
	O44616
	P34303
	O75829
	Q9Z1P6
	Q02981
	F4KFB3
	Q3SWT6
	Q9UTM2
	P15127
	Q6NVE9
	Q9Z2D7
	P83099
	Q7Z5Q5
	A6NMZ2
	P08249
	A0A1L8G2K9
	G5E861
	Q9UPQ4
	Q8C7B6
	Q03761
	Q06254
	Q3V0Q7
	Q3UIZ8
	Q8TD43
	Q7TSD4
	P0AEE5
	A0JPP8
	O95096
	P33669
	P0AFT8
	F1LQY6
	P15291
	Q9D0Y8
	Q9XWI6
	Q9CQ79
	Q46948
	Q39227
	P08839
	F4JGZ1
	P58660
	P49049
	Q6P7C4
	Q9DCD2
	Q22943
	P20350
	P53862
	Q94F58
	P34443
	O22921
	Q99JI1
	Q23125
	P15330
	P0AG51
	P0AAJ8
	Q12948
	Q6AZI2
	P13051
	Q99JD3
	Q9Y3I1
	O94439
	Q14549
	P53098
	P26772
	Q6Q759
	P14908
	O60163
	Q19294
	Q60764
	Q09607
	Q680P8
	F2YMG0
	Q2V366
	P19429
	Q9S818
	Q9VD25
	P0A8C1
	Q9QYM9
	Q6PEX3
	P0CT70
	Q9H329
	P18962
	P77182
	P01830
	Q3V3F6
	Q8N5Z5
	O09159
	Q08157
	Q6NU22
	O42929
	F1LW30
	P26367
	Q9R168
	Q6PST4
	P21750
	Q9WV50
	Q9VEB3
	P69490
	Q09702
	P34808
	Q08223
	Q8NDY4
	O01427
	Q8N9B8
	P93836
	Q5EB66
	Q9P1A2
	Q9VZX9
	Q9CPS6
	Q9ZVX1
	Q6P5X5
	Q96289
	Q02930
	P33336
	P36596
	Q9IAJ2
	P53833
	Q93796
	P38922
	P39361
	P26022
	P43307
	Q9CQ61
	Q8L8Y3
	O13746
	Q96IM9
	Q5FWL7
	Q7TPB4
	P0CX35
	P07639
	A6P7H6
	Q9Y806
	Q8R1N4
	P37903
	Q9LQ32
	Q9QY96
	O15085
	P32051
	Q9GZN1
	Q96HR9
	Q4QQS3
	Q5PQM8
	Q9SD22
	Q9CX34
	Q5TGI0
	P25374
	Q9I8M9
	P37621
	O43017
	Q8WW35
	P01591
	Q5U2X0
	Q6P9S7
	Q10051
	O14280
	Q46798
	Q8N554
	O74396
	Q5I0J5
	O74858
	Q96JX3
	O35459
	O14026
	P29994
	Q6P3W2
	P25787
	Q27601
	Q9P6M1
	Q15526
	Q9Y703
	P35318
	P35442
	Q9VTC2
	Q6NRM0
	Q52M58
	Q9D2X0
	P76515
	Q9ERS8
	Q93WC9
	Q8I4E2
	Q9SLL7
	Q570R7
	O74735
	O15534
	Q8LDS4
	Q9D5V5
	P20659
	Q86P48
	Q09223
	Q8CDM1
	Q04005
	G5ECL4
	Q8TGN6
	P29547
	Q06053
	Q0KI28
	Q9JMD3
	Q3TYD4
	Q9ULR3
	Q8LEQ4
	Q9DBF7
	Q9S9N9
	O18229
	A2ALW5
	Q9LJV9
	Q8BLH7
	Q12469
	Q52MB2
	O74416
	Q6UWP2
	G5EDM4
	A4GXA9
	P56603
	Q53QW1
	Q60989
	P40518
	Q8R3P6
	O01802
	P0ABB8
	Q5XHF3
	P04201
	Q06839
	P02664
	Q96M94
	Q9V4T5
	Q9LY05
	P60868
	O95600
	Q8BHK6
	O74848
	Q6PII5
	Q6AY40
	P56759
	Q9FMS5
	P70297
	Q8N0U6
	Q9SF32
	Q9LRY0
	O60678
	Q9HCE7
	O00592
	P35288
	Q10319
	O94669
	Q9FLV8
	Q9CQP3
	L7N1X6
	P0AGH3
	P91303
	O89029
	Q7LZQ8
	Q8R4A1
	P0CZ23
	P26568
	Q10124
	Q9CV28
	O59762
	C6Y4B2
	P25819
	Q9CXU0
	Q9D3J5
	Q8R2Y9
	P32687
	P87041
	Q07790
	P46944
	Q5HZL5
	Q5XIC4
	Q6ZR08
	Q99N84
	P53920
	P49754
	Q9UI47
	P12426
	Q9UTL5
	Q3UQA7
	P24279
	Q9D486
	Q8N1A6
	P07174
	P28223
	Q9P0K8
	Q4V8A0
	Q9H7Y0
	Q6DD87
	P49748
	Q5NDL2
	P90897
	Q9DBR1
	Q9D8H7
	O15945
	A6X970
	Q8CGC7
	Q96M02
	Q9VGJ5
	Q39189
	Q3U2V3
	Q9H7B4
	O01775
	Q10430
	Q58FY4
	P36168
	Q8R570
	P50539
	D3ZY68
	Q944S2
	Q13702
	Q60854
	P40858
	Q946J8
	Q9ZNW0
	Q9Z0R4
	Q9Z1W9
	Q9VAK8
	P53157
	Q8WY91
	P17012
	Q9CQE1
	Q64191
	P35576
	Q6X5Y6
	Q02975
	Q5HZ60
	Q6P7A9
	Q9LP65
	Q09582
	Q681K7
	Q5VWK0
	Q99944
	Q8N2Q7
	Q9FND9
	Q5FVC7
	O59682
	P15567
	Q9P6M9
	Q9LYV3
	Q08887
	P0AB55
	Q8VYP6
	Q6AX41
	P32834
	Q9UBX7
	Q9QUR7
	Q9CWT2
	P75995
	Q8K1C0
	P53720
	O70152
	O49663
	Q3U435
	P51948
	P38521
	P20227
	Q9WVD5
	Q9NPH9
	Q09163
	Q7ZXX2
	Q3UY34
	P22459
	P25046
	Q03264
	Q9HBB8
	Q7TN58
	G2TRL7
	Q6UWI2
	P17426
	Q0WPS2
	F4IVI0
	P07936
	Q91ZM2
	Q80YE2
	Q96JF0
	Q6P3A1
	Q86UU9
	P76186
	Q03407
	Q9JJS5
	Q94A84
	Q9V3W6
	Q13118
	D4AB34
	Q8NCN5
	P06869
	Q47152
	P54901
	Q9LD95
	Q21776
	Q9V4Z9
	O14278
	Q5T2E6
	O65268
	Q5PP37
	O70378
	Q3V5L5
	O94495
	P45962
	Q9NS61
	Q92731
	Q9FG37
	P81069
	Q9CQC5
	Q9LVK9
	P92548
	Q9NWT6
	Q9M246
	P45379
	Q9C7F1
	Q9Y646
	Q9NEZ5
	Q9JJG0
	O43083
	Q9LSP0
	Q9ULF5
	Q6AY71
	O94525
	Q9SY74
	Q9D132
	Q63ZM7
	Q9C519
	P22289
	Q6BET5
	Q9C0I3
	P0AC35
	O75460
	P97838
	Q9QXU2
	P38294
	Q3KPS4
	Q9VS60
	Q80Z24
	P19235
	P38834
	Q8W4C3
	A8MRK3
	P32457
	Q96IW2
	Q9NZQ7
	O94526
	Q8TB24
	Q9VYA8
	O95201
	Q9ZUE9
	P47166
	P12319
	Q920L2
	P01581
	O75208
	P34419
	Q3TMX7
	Q8R332
	Q42586
	P38193
	Q20459
	P14742
	Q8AVU0
	Q86TC9
	B8ZZ34
	Q19473
	Q8NEM8
	O75936
	Q23212
	A2AU72
	Q8CIK8
	Q9VK68
	P39947
	Q9VTY4
	Q9SH93
	P87286
	Q9ZVF3
	Q8WXG8
	Q6TXG9
	Q9C116
	Q8CHS2
	O13543
	P14737
	Q5M7V1
	Q10316
	Q06406
	Q8I0G5
	Q9QYY9
	Q22031
	Q9BSN7
	Q8CEI1
	A6NH57
	A6NNA2
	O74476
	P28721
	H2KZ86
	Q9VJ62
	Q8WVQ1
	Q8NEY4
	Q9VQY9
	Q19213
	G5ED47
	B2GV17
	Q5PQS5
	P29742
	O76689
	Q9VGI8
	P24473
	Q09357
	P40386
	P38284
	Q96L93
	Q98SJ2
	Q96SL1
	Q8GXT3
	O13838
	Q8LC83
	Q9US40
	P23878
	O74939
	P11983
	P87320
	Q69ZS0
	Q09614
	Q8CC86
	Q93V66
	P38781
	G5EGQ5
	Q60945
	Q9SX41
	Q9UK99
	Q8BGR2
	Q5PPX0
	P33554
	P37615
	Q9D4V3
	P15650
	O35717
	O17286
	Q9UMX1
	O18400
	Q9D413
	Q9Y291
	Q05778
	Q5SV80
	Q09706
	Q62930
	Q9UKF7
	Q16881
	O95461
	A2BDX4
	Q91XQ5
	Q8MV48
	F4I8H8
	Q84MC1
	Q10312
	Q9JMB7
	Q24459
	Q12247
	Q80WJ7
	Q5SX79
	O13709
	Q8IYE0
	Q91XA5
	Q6PDG8
	Q96GQ5
	P0ADC6
	Q8IX04
	Q6NUJ2
	Q5JPB2
	Q9D7K5
	Q96RD7
	Q9D4A5
	Q10296
	Q9FNI1
	P06907
	Q6K1E7
	Q703I1
	Q8R0F3
	P35615
	O64763
	Q9W415
	Q5BK07
	Q9P2X7
	P83861
	Q9Y5C1
	Q10179
	P45799
	Q66J97
	Q9VS77
	Q6NS60
	Q3UPL5
	O62267
	Q9M384
	Q60590
	O88954
	Q17433
	P0AG67
	P82636
	P14602
	Q9VLP9
	Q8RXH2
	Q9SAD7
	Q8T4E1
	Q9D824
	P63139
	Q9FMV0
	P53096
	O60063
	Q505I4
	Q6NRK1
	Q64092
	Q9VGB5
	Q9LHG8
	Q2NKX8
	Q23490
	Q64725
	Q9LS86
	Q9UQC9
	Q10474
	Q8NEW0
	Q9W7F2
	Q80TS8
	Q4G059
	P34709
	Q9Y7M3
	Q00245
	Q9D8L5
	Q9UT48
	Q9LU91
	P14199
	P28159
	Q19258
	Q5PPX5
	Q04175
	Q7ZXQ9
	G5EBF1
	Q9SMU7
	P16128
	Q9UKN7
	B7Z8K6
	O42665
	Q9BSM1
	P37759
	Q9VRI9
	Q5SQS8
	P20789
	P38286
	Q8K3I4
	G5EDR3
	P55916
	P37136
	Q24180
	Q7TQA1
	Q8N7X8
	B2KF05
	Q5XI64
	O13297
	Q3EBC8
	Q8K0U3
	E9Q634
	A2RUW1
	Q9Z200
	B5DF21
	O76062
	Q9ULG1
	Q8NFY4
	P40046
	Q9VAH4
	B6CZ61
	Q6GPN9
	P32828
	Q6GQL2
	Q9U217
	Q8GXB3
	Q6K0P5
	Q8RXE8
	O75954
	D3ZVM4
	Q9D2S4
	P17040
	P13904
	Q05902
	Q8NCE0
	P18487
	Q8GY89
	P25527
	A6PVI3
	Q8N2Z9
	Q62472
	Q9S756
	P30666
	P62832
	A0MFH4
	A0A023PXL1
	P24871
	O94466
	P24200
	O88324
	Q6DED9
	P51970
	Q91616
	Q9NR48
	Q10245
	P36086
	O43272
	Q09503
	P59096
	Q03213
	Q7TSF2
	Q17941
	P0AFY2
	O88272
	Q9JIA3
	Q7TNC6
	G5E897
	P08887
	Q8IWW8
	P59996
	Q8IYT3
	O81755
	A2AE42
	Q9CAE9
	Q9VV41
	Q9D020
	Q24592
	Q8N6N7
	P09081
	Q32ZH2
	Q27888
	Q460N3
	Q5U5R9
	Q6NZQ2
	Q940Q8
	P38439
	Q9VD92
	P75910
	Q4KLY3
	O43008
	Q9EPK2
	Q65Z40
	P87240
	Q1NZ26
	Q86X59
	Q13636
	Q9LUS3
	Q9Y242
	Q9CQC7
	Q07116
	Q93ZJ9
	Q9QZB7
	P17446
	Q39138
	Q9BTE1
	Q9VEU5
	Q9P1W9
	Q9HB40
	O75971
	Q8GXG1
	P06864
	P77704
	Q0P678
	P14373
	Q8N4Y2
	O13760
	Q8BGD6
	O42667
	O14100
	Q3E936
	P01019
	Q9US26
	Q3UM45
	Q8N801
	Q8BR90
	Q64442
	Q86WW8
	Q64LD2
	Q5VT66
	Q17RC7
	Q9DAQ5
	Q9H0Q3
	O14216
	Q9JJZ9
	Q6UWY2
	B4F7C5
	Q8K2Y9
	Q8N1B4
	Q8RW93
	Q9D0U1
	P55058
	O74471
	Q03063
	P36940
	Q6NRI0
	O43299
	A4IF30
	P93300
	Q9W401
	P56400
	Q12346
	Q9D061
	P51683
	Q9HBH9
	Q12282
	Q96N77
	O13520
	Q9D2C9
	Q8LB17
	A1A6M1
	Q9UJY5
	Q5HZX7
	Q9US45
	Q06568
	Q9P3B0
	H2L056
	Q09756
	Q5ZQU0
	P76115
	Q6UXN2
	P24813
	P59798
	Q8GZA4
	P82921
	O70174
	Q09849
	C8YR32
	Q62755
	P43308
	Q96PM5
	P40548
	Q9STM4
	O89116
	P49905
	Q9M9T4
	Q8CGB6
	Q9NRL2
	P58417
	P34260
	Q9HGN3
	P38912
	O09173
	P29315
	Q12280
	Q3URU2
	P12954
	P21361
	P77802
	O15444
	Q149R9
	Q9QXZ7
	P00805
	Q84RQ7
	P23299
	Q8VY07
	Q9SYM5
	F4KHA8
	Q7L4P6
	Q8N1N2
	Q6PCT2
	P01029
	Q06551
	P47932
	P62301
	Q307W7
	Q9ER81
	Q8C4J0
	Q8R480
	P32799
	Q6ZNK6
	Q04951
	Q10275
	Q9D1H6
	Q9V5N8
	Q0VAX9
	Q09773
	Q96BY9
	H3BR10
	P30411
	Q2TAA2
	Q84K79
	G5EE06
	Q9CY24
	Q8IY42
	Q6NRL1
	P18828
	Q9ZQI2
	P53220
	Q9C8L2
	Q91V81
	Q9VV43
	P53881
	P02924
	Q94AJ5
	P47810
	P70288
	Q0IHC4
	Q9CR55
	Q8BKA3
	Q9Z0E0
	P75828
	Q6P5U7
	Q9IA97
	P33421
	O80608
	Q3TB48
	P70041
	Q9FL53
	Q9NS40
	P20062
	P48561
	Q9P6S6
	P80067
	Q9Y320
	Q9R099
	P06336
	Q15751
	Q7ZX20
	O80567
	Q86UT8
	Q9SHQ8
	O60109
	Q05041
	Q5BI42
	Q9QZS8
	Q64374
	Q96FF9
	Q10904
	Q15014
	O77215
	B6IDH8
	P03871
	Q8CC35
	O49287
	Q8TF17
	Q9VUX3
	Q86X19
	P33369
	Q96PZ0
	O88797
	P04391
	P09848
	Q9ZVS8
	Q5XH36
	Q8WTW4
	Q9VPT1
	P53694
	Q9VGG8
	Q9Z0H6
	Q6ZSC3
	Q86Y97
	P22807
	Q9DD19
	Q9JJ25
	Q9JM83
	Q9FL33
	P30975
	O43045
	Q5TCQ9
	Q9ZUL5
	Q23361
	Q5LJP9
	Q91YU6
	P21841
	Q05CL8
	Q9SS87
	Q05AV1
	Q6NSR3
	Q9C5G5
	A0A023PYH8
	B5DFC8
	P53085
	O01761
	Q8VI33
	Q9BRC7
	Q283Q6
	Q3TL26
	Q9H2K2
	Q9NPF7
	P0AE95
[truncated: 56,564 more rows]
