# Supplementary material for: Identification of Phase-Separation-Protein-Related Function Based on Gene Ontology by Using Machine Learning Methods
Source: Life (Basel). 2023 May 31;13(6):1306. doi: 10.3390/life13061306 (PMC10300870; doi:10.3390/life13061306)
Supplement: Supplementary file 1 [file life-13-01306-s001.zip › Table S2.xlsx]

## Sheet: sheet1
Rank	CATBoost feature list	LASSO feature list	LightGBM feature list	XGBoost feature list	PFI feature list
1	GO:0005515	GO:0140693	GO:0005737	GO:0045177	GO:0005515
2	GO:0003723	GO:0030430	GO:0005515	GO:0005515	GO:0005829
3	GO:0005829	GO:0010494	GO:0016021	GO:0140693	GO:0016020
4	GO:0016020	GO:0044423	GO:0005634	GO:0016021	GO:0005737
5	GO:0005654	GO:0016791	GO:0003723	GO:0007064	GO:0005654
6	GO:0005737	GO:0005829	GO:0016020	GO:0097113	GO:0140693
7	GO:0005634	GO:0016311	GO:0005829	GO:0001223	GO:0005634
8	GO:0010494	GO:0006470	GO:0005654	GO:0003723	GO:0003723
9	GO:0016491	GO:1903393	GO:0001172	GO:0045296	GO:0046872
10	GO:0006508	GO:0005929	GO:0005576	GO:0098882	GO:0010494
11	GO:0042802	GO:0043162	GO:0005886	GO:0007099	GO:0030430
12	GO:0070062	GO:0005737	GO:0070062	GO:0044613	GO:0042802
13	GO:0005615	GO:0036064	GO:0007274	GO:0030430	GO:0044423
14	GO:0016829	GO:0016604	GO:0042802	GO:0005814	GO:0003677
15	GO:0017056	GO:0070062	GO:0016740	GO:1900034	GO:0070062
16	GO:0140693	GO:0031410	GO:0006091	GO:0010494	GO:0005730
17	GO:1902600	GO:0005634	GO:0005743	GO:1902951	GO:0003676
18	GO:0003676	GO:0005654	GO:0005643	GO:0070725	GO:0003729
19	GO:0006606	GO:0061357	GO:0003674	GO:0007052	GO:0008218
20	GO:0030430	GO:0030030	GO:0071011	GO:0120099	GO:0003674
21	GO:0007411	GO:0071985	GO:0051321	GO:0000922	GO:0005886
22	GO:0000792	GO:2000643	GO:0010008	GO:0050808	GO:0043229
23	GO:0045087	GO:0043328	GO:0005759	GO:0060261	GO:0005739
24	GO:0045944	GO:0016787	GO:0003735	GO:0006405	GO:0008270
25	GO:0045296	GO:0032456	GO:0000785	GO:0003674	GO:0045944
26	GO:0005759	GO:0060271	GO:0043186	GO:0030518	GO:0008150
27	GO:0046872	GO:0019901	GO:0043085	GO:0005654	GO:1990904
28	GO:0032991	GO:1903387	GO:0016491	GO:0030892	GO:0048471
29	GO:0005739	GO:0042995	GO:0046872	GO:0000792	GO:0006355
30	GO:0005643	GO:0045022	GO:0043066	GO:0006351	GO:0000166
31	GO:0016607	GO:0043231	GO:0006629	GO:0008047	GO:0005524
32	GO:0016740	GO:0010633	GO:0006355	GO:0043186	GO:0016740
33	GO:0061629	GO:0004725	GO:0005575	GO:0008218	GO:0032991
34	GO:0005764	GO:0005856	GO:0005198	GO:0044423	GO:0005783
35	GO:0044423	GO:0004721	GO:0045944	GO:0048169	GO:0005643
36	GO:0005664	GO:0005515	GO:0045178	GO:0005694	GO:0045296
37	GO:0006955	GO:0015031	GO:0005739	GO:2000352	GO:0019028
38	GO:0005886	GO:0005768	GO:0000150	GO:0000077	GO:0019013
39	GO:0003697	GO:0005769	GO:0098962	GO:0060090	GO:0030154
40	GO:0000932	GO:0033592	GO:0061629	GO:0045202	GO:0045893
41	GO:0060090	GO:0030154	GO:0034063	GO:0044805	GO:0005694
42	GO:0005768	GO:0030426	GO:0016605	GO:0065003	GO:0034063
43	GO:0043021	GO:0030424	GO:0016574	GO:0016234	GO:0005856
44	GO:0015977	GO:0036464	GO:0015250	GO:0034727	GO:0003682
45	GO:0019901	GO:0003676	GO:0008270	GO:0034063	GO:0042025
46	GO:0006355	GO:0044326	GO:0007568	GO:0030027	GO:0000785
47	GO:0007420	GO:0007517	GO:0006914	GO:0034087	GO:0016021
48	GO:0051607	GO:0000381	GO:0006611	GO:0098970	GO:0030509
49	GO:0055059	GO:0043488	GO:0006368	GO:0005643	GO:0031047
50	GO:0070725	GO:0016020	GO:0005929	GO:0006606	GO:0000932
51	GO:0034087	GO:0003730	GO:0070742	GO:0043621	GO:0043231
52	GO:0032580	GO:0045727	GO:0060090	GO:0006270	GO:0007049
53	GO:0008218	GO:0043025	GO:0050790	GO:0042026	GO:0030541
54	GO:0034063	GO:0042803	GO:0048786	GO:0070062	GO:0005794
55	GO:0000922	GO:1902737	GO:0045892	GO:0061629	GO:0016607
56	GO:0005856	GO:0051489	GO:0045296	GO:0007059	GO:0043186
57	GO:0098882	GO:0014069	GO:0044877	GO:0048167	GO:0070725
58	GO:0006357	GO:0045182	GO:0016787	GO:0014069	GO:0005527
59	GO:0007274	GO:2001022	GO:0015031	GO:0098962	GO:0016604
60	GO:0042025	GO:0005844	GO:0009853	GO:0005925	GO:0003730
61	GO:0006807	GO:0043197	GO:0008285	GO:0045178	GO:0005635
62	GO:0030892	GO:0098793	GO:0007049	GO:0003713	GO:0060090
63	GO:0006289	GO:0003723	GO:0006959	GO:0007098	GO:0008022
64	GO:1903863	GO:0017148	GO:0005856	GO:0048786	GO:0006417
65	GO:0043229	GO:0006417	GO:0003677	GO:0007274	GO:0006913
66	GO:0005730	GO:0046982	GO:0000977	GO:0043484	GO:0006606
67	GO:0050790	GO:2000637	GO:0090630	GO:0006355	GO:0000122
68	GO:0043565	GO:0001934	GO:0061436	GO:0098536	GO:0007165
69	GO:0000785	GO:0003729	GO:0055059	GO:0006913	GO:0005819
70	GO:0030541	GO:0042788	GO:0050839	GO:0043229	GO:0016787
71	GO:0098535	GO:0008022	GO:0045292	GO:0012507	GO:0098535
72	GO:1902554	GO:0000184	GO:0045216	GO:0045216	GO:1900239
73	GO:0008135	GO:0008143	GO:0043488	GO:0005664	GO:0017056
74	GO:0005516	GO:0070934	GO:0043229	GO:0051082	GO:0019904
75	GO:0043186	GO:0005925	GO:0015979	GO:1901216	GO:0031267
76	GO:0005794	GO:0045070	GO:0009909	GO:0000287	GO:0016605
77	GO:0007165	GO:1900152	GO:0008023	GO:0007268	GO:1903863
78	GO:1900034	GO:1900153	GO:0007283	GO:0048666	GO:0098536
79	GO:0000779	GO:2000767	GO:0007268	GO:1903863	GO:0019901
80	GO:1904970	GO:0008380	GO:0007124	GO:0090575	GO:0045202
81	GO:1904408	GO:2000623	GO:0006913	GO:0006091	GO:0015031
82	GO:0000329	GO:0030027	GO:0006357	GO:0016607	GO:0016887
83	GO:0045178	GO:0008494	GO:0006270	GO:0017056	GO:0031965
84	GO:0008022	GO:0071013	GO:0005694	GO:0009653	GO:0007283
85	GO:0030023	GO:0031252	GO:0005509	GO:0048156	GO:0043565
86	GO:0043488	GO:0008266	GO:0002218	GO:0090307	GO:0005509
87	GO:0098794	GO:0060213	GO:0000792	GO:0000398	GO:0006357
88	GO:0120099	GO:0031047	GO:0000287	GO:0040029	GO:0005576
89	GO:1905605	GO:0048255	GO:0000242	GO:0007076	GO:0001172
90	GO:0006310	GO:0106002	GO:1902554	GO:0016020	GO:0006397
91	GO:0000165	GO:1990904	GO:0140693	GO:0035019	GO:1905649
92	GO:0006401	GO:0000398	GO:0072686	GO:0008135	GO:0044877
93	GO:0098962	GO:0006378	GO:0070373	GO:0016491	GO:0006354
94	GO:0000976	GO:0005681	GO:0051259	GO:0001228	GO:0051301
95	GO:0008236	GO:0006397	GO:0051179	GO:0005938	GO:1904970
96	GO:0000278	GO:0008104	GO:0050680	GO:0016973	GO:0019029
97	GO:1902951	GO:0007616	GO:0048856	GO:0006914	GO:0034399
98	GO:0120095	GO:0007612	GO:0046785	GO:0000290	GO:0017102
99	GO:0007052	GO:0016358	GO:0044853	GO:0010369	GO:0007155
100	GO:0008270	GO:0043524	GO:0043484	GO:0003676	GO:1904106
101	GO:0043231	GO:0007219	GO:0042023	GO:0050806	GO:0031410
102	GO:0019079	GO:0021591	GO:0034087	GO:0005929	GO:0005925
103	GO:0046961	GO:0003714	GO:0032991	GO:0015979	GO:0003712
104	GO:0000428	GO:0006541	GO:0032922	GO:0002218	GO:0006986
105	GO:0006367	GO:0040029	GO:0032088	GO:0003924	GO:0043484
106	GO:0045202	GO:0035176	GO:0031514	GO:0051179	GO:0045892
107	GO:0098536	GO:0007613	GO:0030036	GO:0019901	GO:0036093
108	GO:0009941	GO:0000792	GO:0010628	GO:0045893	GO:0051028
109	GO:0048788	GO:0010971	GO:0009881	GO:0008152	GO:0048788
110	GO:0051301	GO:0019904	GO:0009536	GO:0005245	GO:0009408
111	GO:0036457	GO:0099191	GO:0009277	GO:0000785	GO:0042995
112	GO:0016604	GO:0051707	GO:0008195	GO:0035556	GO:0019899
113	GO:0006913	GO:0060090	GO:0008150	GO:0055059	GO:0000776
114	GO:0009536	GO:0031507	GO:0008135	GO:0005743	GO:0045178
115	GO:0030509	GO:0006576	GO:0007346	GO:0042802	GO:0008139
116	GO:0019655	GO:0033555	GO:0007219	GO:0070161	GO:0006281
117	GO:0035256	GO:0010629	GO:0007076	GO:0018105	GO:0005615
118	GO:1900239	GO:0003677	GO:0006986	GO:0031267	GO:0019079
119	GO:0006277	GO:0042551	GO:0006446	GO:0031965	GO:0035719
120	GO:0035050	GO:0090063	GO:0006415	GO:0006629	GO:0031625
121	GO:0007049	GO:0001964	GO:0006406	GO:0045892	GO:0120099
122	GO:0098970	GO:0016571	GO:0006090	GO:0031625	GO:0030425
123	GO:0003729	GO:0016573	GO:0005891	GO:2001237	GO:0000451
124	GO:1990316	GO:0019233	GO:0005794	GO:0031087	GO:0008380
125	GO:0010369	GO:0019230	GO:0005783	GO:0001172	GO:0009897
126	GO:0042462	GO:1900114	GO:0005730	GO:0043085	GO:0031470
127	GO:0060078	GO:0014009	GO:0003755	GO:0005829	GO:0043488
128	GO:0006281	GO:0008306	GO:0003151	GO:0042472	GO:0043021
129	GO:0016363	GO:0060079	GO:0002183	GO:0031047	GO:0006468
130	GO:0000480	GO:0021549	GO:0001714	GO:0005739	GO:0070742
131	GO:0034270	GO:0007420	GO:0000976	GO:0000776	GO:0005813
132	GO:0005844	GO:0050884	GO:0000278	GO:0000278	GO:0002376
133	GO:0051056	GO:0007052	GO:1990904	GO:0098978	GO:0042803
134	GO:0050808	GO:0006357	GO:1900180	GO:0070847	GO:0019655
135	GO:0001223	GO:0006020	GO:0098794	GO:0000428	GO:0006974
136	GO:0043484	GO:1905643	GO:0090307	GO:0045727	GO:0003700
137	GO:0006259	GO:0009791	GO:0090161	GO:0050839	GO:0006914
138	GO:0098745	GO:0001666	GO:0070935	GO:0005815	GO:0005789
139	GO:0006468	GO:0050432	GO:0060337	GO:0000794	GO:0098978
140	GO:0005789	GO:0008542	GO:0060261	GO:0045182	GO:0042254
141	GO:0006915	GO:0007416	GO:0060236	GO:0003682	GO:0045182
142	GO:0003015	GO:0001662	GO:0051924	GO:0000242	GO:0039502
143	GO:0061501	GO:0006349	GO:0051536	GO:0007283	GO:0045171
144	GO:0017102	GO:0000122	GO:0051258	GO:0003015	GO:0140678
145	GO:0006409	GO:0031175	GO:0050953	GO:0048471	GO:1900248
146	GO:0000288	GO:0008284	GO:0050832	GO:0000977	GO:1990302
147	GO:0031625	GO:0032048	GO:0048477	GO:0005509	GO:0003713
148	GO:0005527	GO:0008283	GO:0045202	GO:0016605	GO:0039503
149	GO:0061743	GO:0008327	GO:0043621	GO:0010008	GO:0010628
150	GO:1990302	GO:0051151	GO:0043204	GO:0035050	GO:0045727
151	GO:0110165	GO:0045892	GO:0043086	GO:0003729	GO:0007052
152	GO:0005874	GO:0045893	GO:0042995	GO:1990259	GO:0007274
153	GO:0070202	GO:0047485	GO:0042799	GO:0000165	GO:0031087
154	GO:0098989	GO:0060291	GO:0035633	GO:0071466	GO:0010468
155	GO:0002218	GO:0048167	GO:0034605	GO:0016604	GO:0015977
156	GO:0035719	GO:0045944	GO:0034260	GO:0060997	GO:0062029
157	GO:0043005	GO:0003682	GO:0033554	GO:0060122	GO:0007399
158	GO:1990047	GO:0046470	GO:0032570	GO:0016740	GO:0098745
159	GO:0005694	GO:0016525	GO:0032496	GO:0051497	GO:0008195
160	GO:0000775	GO:0050905	GO:0031267	GO:0015031	GO:0006091
161	GO:2000352	GO:0008211	GO:0030490	GO:0070971	GO:0006366
162	GO:0043161	GO:0045202	GO:0030027	GO:0000932	GO:0098882
163	GO:0034599	GO:0002087	GO:0030018	GO:0004386	GO:0003924
164	GO:0044805	GO:0005615	GO:0022627	GO:0120095	GO:0030674
165	GO:0005788	GO:0005813	GO:0016607	GO:0003735	GO:0014069
166	GO:0042734	GO:0010467	GO:0016604	GO:0005730	GO:0000278
167	GO:0000184	GO:0001976	GO:0016055	GO:0000184	GO:0050790
168	GO:0048786	GO:0010468	GO:0009451	GO:0006611	GO:0006325
169	GO:0007267	GO:0030182	GO:0008233	GO:0005856	GO:0051321
170	GO:0017126	GO:0007585	GO:0008139	GO:0016592	GO:0034270
171	GO:0006260	GO:0010385	GO:0008047	GO:0042078	GO:1990047
172	GO:0005911	GO:0007268	GO:0007286	GO:0019899	GO:0030892
173	GO:0099562	GO:0051570	GO:0007266	GO:0051402	GO:0010895
174	GO:0140678	GO:2000820	GO:0007186	GO:0046872	GO:1902554
175	GO:0045727	GO:0060252	GO:0007155	GO:0000976	GO:0006446
176	GO:0032021	GO:1990841	GO:0007018	GO:0007155	GO:0009036
177	GO:0044547	GO:0008344	GO:0006606	GO:0007399	GO:0043621
178	GO:0097113	GO:0043537	GO:0006457	GO:0098609	GO:0000978
179	GO:0035617	GO:0003700	GO:0006413	GO:0006468	GO:0034089
180	GO:1905309	GO:0035197	GO:0006351	GO:0015977	GO:0000139
181	GO:0036093	GO:0098794	GO:0006325	GO:0007568	GO:0015030
182	GO:0005102	GO:0050821	GO:0005925	GO:0042734	GO:0005681
183	GO:0018444	GO:0090307	GO:0005816	GO:0006406	GO:0000792
184	GO:0071962	GO:0005874	GO:0005664	GO:0016055	GO:0000976
185	GO:0098903	GO:0007049	GO:0005524	GO:0051321	GO:0005575
186	GO:0009274	GO:0005819	GO:0005212	GO:1990124	GO:0061629
187	GO:0010445	GO:0005730	GO:0003729	GO:0005576	GO:0008266
188	GO:0043001	GO:0000775	GO:0003724	GO:0005721	GO:0000398
189	GO:0030518	GO:0046785	GO:0001893	GO:0005789	GO:0030424
190	GO:0019899	GO:0051301	GO:0001522	GO:0009536	GO:0098562
191	GO:0032970	GO:0000776	GO:0000932	GO:0010628	GO:0001830
192	GO:0006952	GO:0046872	GO:0000922	GO:0006397	GO:0006915
193	GO:0016973	GO:0005694	GO:0000791	GO:0007265	GO:0000184
194	GO:0002119	GO:0008017	GO:0000122	GO:0035329	GO:0005874
195	GO:0009036	GO:1990047	GO:2000042	GO:1990316	GO:0045087
196	GO:0035418	GO:0007059	GO:1990316	GO:0008285	GO:0000981
197	GO:1990259	GO:0008201	GO:1904813	GO:2000042	GO:0006405
198	GO:0044340	GO:0051983	GO:0140359	GO:0000791	GO:0060188
199	GO:0005524	GO:0008608	GO:0098586	GO:0045944	GO:0001650
200	GO:0044877	GO:0000070	GO:0090503	GO:0017148	GO:0035256
201	GO:1990258	GO:0001578	GO:0090502	GO:0046785	GO:0043005
202	GO:0045892	GO:0007094	GO:0072659	GO:0008283	GO:0003968
203	GO:0043025	GO:0003151	GO:0071598	GO:0006412	GO:0005887
204	GO:0004737	GO:0016319	GO:0071260	GO:0006446	GO:0000381
205	GO:0031470	GO:0016201	GO:0070577	GO:0003724	GO:0005664
206	GO:0099504	GO:0009653	GO:0055078	GO:0007417	GO:0003697
207	GO:0065003	GO:0007432	GO:0051301	GO:0045732	GO:0005198
208	GO:0036166	GO:2000274	GO:0051177	GO:0043488	GO:0070161
209	GO:0097193	GO:0016021	GO:0051123	GO:0098535	GO:1990841
210	GO:1903748	GO:0008406	GO:0051087	GO:0005759	GO:0035100
211	GO:1900248	GO:0030335	GO:0050900	GO:0033120	GO:1904408
212	GO:0015030	GO:0008039	GO:0050871	GO:0005902	GO:0007099
213	GO:0030695	GO:0007419	GO:0048573	GO:0009737	GO:0044547
214	GO:0006605	GO:0001764	GO:0048167	GO:0006986	GO:0032021
215	GO:0031369	GO:0022409	GO:0046982	GO:0043066	GO:0006406
216	GO:0039695	GO:0048036	GO:0045177	GO:0000122	GO:0090734
217	GO:0030280	GO:0007411	GO:0044271	GO:0036464	GO:0071456
218	GO:0008363	GO:0042685	GO:0043596	GO:0043197	GO:0016984
219	GO:0050900	GO:0035050	GO:0043547	GO:0001933	GO:0008104
220	GO:0051179	GO:0039644	GO:0043220	GO:0070742	GO:0150105
221	GO:0098919	GO:0001172	GO:0043195	GO:0031428	GO:0039695
222	GO:0000467	GO:0019058	GO:0043005	GO:0008033	GO:0050821
223	GO:0007160	GO:0003968	GO:0042803	GO:0016574	GO:0008043
224	GO:0106310	GO:0035064	GO:0035641	GO:0031503	GO:0036464
225	GO:0044183	GO:0019899	GO:0035556	GO:0007276	GO:0060832
226	GO:0048619	GO:0000781	GO:0035329	GO:0043410	GO:0019083
227	GO:0007602	GO:0006974	GO:0035102	GO:0030036	GO:0045137
228	GO:0035255	GO:0000785	GO:0033592	GO:0005768	GO:0043025
229	GO:0016984	GO:1990226	GO:0032794	GO:0005813	GO:0034605
230	GO:0150105	GO:0090734	GO:0032436	GO:0006357	GO:0120098
231	GO:0005835	GO:0006325	GO:0032024	GO:0021915	GO:0003724
232	GO:0009925	GO:0042802	GO:0031087	GO:0006415	GO:0006396
233	GO:0140677	GO:0005721	GO:0030953	GO:0042995	GO:0051179
234	GO:0044853	GO:0010369	GO:0030666	GO:0060337	GO:0048026
235	GO:0008195	GO:0001939	GO:0030514	GO:0016301	GO:0051607
236	GO:0006986	GO:0001940	GO:0030509	GO:0086091	GO:0035198
237	GO:0000122	GO:0032206	GO:0030324	GO:0051123	GO:0044613
238	GO:0071535	GO:0016233	GO:0030291	GO:0033962	GO:0035617
239	GO:0005771	GO:1904911	GO:0030175	GO:0032922	GO:0006277
240	GO:0003677	GO:1904850	GO:0030174	GO:0034605	GO:0006351
241	GO:0071465	GO:0000783	GO:0030011	GO:0009986	GO:0006999
242	GO:0034504	GO:0061820	GO:0021987	GO:0006979	GO:1990124
243	GO:0043710	GO:0007004	GO:0019076	GO:0001501	GO:0006364
244	GO:0010895	GO:0000723	GO:0016758	GO:0006413	GO:0036166
245	GO:0001650	GO:0071532	GO:0016567	GO:0006325	GO:0042078
246	GO:0005925	GO:0032211	GO:0015935	GO:0005794	GO:0010445
247	GO:0031382	GO:0051974	GO:0012507	GO:0044877	GO:0006409
248	GO:0090734	GO:1905839	GO:0010494	GO:0015030	GO:0071592
249	GO:0005813	GO:1904792	GO:0009737	GO:0050790	GO:0005525
250	GO:0000077	GO:0043229	GO:0009653	GO:0060070	GO:0071013
251	GO:0007249	GO:0042162	GO:0009506	GO:0032991	GO:0017148
252	GO:0038002	GO:1904357	GO:0008625	GO:0003743	GO:0042981
253	GO:0048193	GO:1905778	GO:0008152	GO:0005524	GO:0030496
254	GO:1905646	GO:0001650	GO:0007267	GO:0008139	GO:1905646
255	GO:0001965	GO:0008156	GO:0007265	GO:0033138	GO:0008047
256	GO:0035100	GO:0008301	GO:0007214	GO:0051301	GO:0005768
257	GO:0097730	GO:0045141	GO:0007131	GO:0003281	GO:0051260
258	GO:0030041	GO:0070187	GO:0006979	GO:0043547	GO:0043232
259	GO:0042685	GO:1904914	GO:0006811	GO:0005635	GO:1903748
260	GO:0019904	GO:0098505	GO:0006471	GO:0031571	GO:0000781
261	GO:0016807	GO:0090656	GO:0006468	GO:0090502	GO:0007267
262	GO:0015031	GO:0003691	GO:0006139	GO:0030018	GO:0006310
263	GO:0045177	GO:0009410	GO:0006096	GO:0051258	GO:0035556
264	GO:0003743	GO:0003720	GO:0006006	GO:0032434	GO:0046785
265	GO:0031087	GO:0032214	GO:0005975	GO:0035418	GO:0016973
266	GO:0099122	GO:0046718	GO:0005846	GO:0003730	GO:0007076
267	GO:0071360	GO:0019028	GO:0005814	GO:0007249	GO:0006412
268	GO:0097165	GO:0042025	GO:0005789	GO:0000795	GO:0036228
269	GO:0009267	GO:0075732	GO:0005736	GO:0006469	GO:0097165
270	GO:0060997	GO:0005198	GO:0005635	GO:0007267	GO:0035050
271	GO:0009733	GO:0005576	GO:0005615	GO:0000166	GO:0000775
272	GO:0061803	GO:0019013	GO:0005245	GO:0043005	GO:0061501
273	GO:0000786	GO:0019029	GO:0003924	GO:0031463	GO:0032992
274	GO:0035172	GO:0005886	GO:0003713	GO:0005737	GO:0036493
275	GO:0062197	GO:0006479	GO:0003678	GO:0008021	GO:0090307
276	GO:0051256	GO:0016274	GO:0001501	GO:0016567	GO:0008284
277	GO:0071554	GO:0042054	GO:0000398	GO:0042803	GO:0120095
278	GO:0010727	GO:0007166	GO:0000375	GO:0030097	GO:0032147
279	GO:0099645	GO:0019082	GO:0000138	GO:0007346	GO:0005844
280	GO:0090307	GO:0008276	GO:0000076	GO:2000463	GO:0016310
281	GO:0048081	GO:0035241	GO:2001237	GO:0072686	GO:0051082
282	GO:0035198	GO:0035242	GO:2000352	GO:0005198	GO:0043710
283	GO:0032024	GO:0046329	GO:1990380	GO:0005891	GO:0000287
284	GO:0005681	GO:0008168	GO:1902902	GO:0019079	GO:0098794
285	GO:0098562	GO:0034709	GO:0140678	GO:0006368	GO:0098962
286	GO:0030953	GO:0001701	GO:0140677	GO:0030424	GO:0003290
287	GO:0016234	GO:0045648	GO:0090734	GO:0090305	GO:0005938
288	GO:0032992	GO:0018216	GO:0090090	GO:0001046	GO:0008017
289	GO:0003682	GO:0051260	GO:0071944	GO:0032496	GO:0005667
290	GO:0042065	GO:0016740	GO:0071704	GO:0003151	GO:0034645
291	GO:0009269	GO:0032259	GO:0071542	GO:0031902	GO:0034046
292	GO:1900241	GO:1900745	GO:0071013	GO:0043565	GO:0006508
293	GO:0045860	GO:0008757	GO:0070848	GO:0000978	GO:0003690
294	GO:0000979	GO:0044020	GO:0070161	GO:0006631	GO:0021696
295	GO:0003688	GO:0008170	GO:0065003	GO:0030509	GO:0055059
296	GO:1904715	GO:0048273	GO:0060307	GO:0001917	GO:0071535
297	GO:0032010	GO:1904047	GO:0060252	GO:0034765	GO:0045177
298	GO:0098850	GO:0045652	GO:0060124	GO:0042254	GO:0000922
299	GO:0051055	GO:0045653	GO:0060122	GO:0006999	GO:0006431
300	GO:0014062	GO:0043985	GO:0055085	GO:0016192	GO:0004386
301	GO:0097110	GO:0048738	GO:0051598	GO:0000151	GO:0007276
302	GO:0050772	GO:0046985	GO:0051085	GO:0060348	GO:0016301
303	GO:0060745	GO:0000242	GO:0051082	GO:0005765	GO:0016567
304	GO:0008853	GO:0072686	GO:0050840	GO:0051085	GO:0044340
305	GO:0042023	GO:0043186	GO:0050769	GO:0030527	GO:0003688
306	GO:0070742	GO:0033962	GO:0048471	GO:0006816	GO:0007059
307	GO:0042789	GO:0000932	GO:0046822	GO:0007186	GO:0048167
308	GO:0000235	GO:1990124	GO:0046628	GO:0090090	GO:0004672
309	GO:0003700	GO:0034063	GO:0045070	GO:0005634	GO:0006270
310	GO:1990633	GO:1990023	GO:0044614	GO:0031573	GO:1905696
311	GO:2000640	GO:0010628	GO:0044396	GO:0043204	GO:0048477
312	GO:0097117	GO:0000979	GO:0044262	GO:0007030	GO:0060261
313	GO:0060832	GO:0005783	GO:0043966	GO:0005615	GO:0016779
314	GO:0044777	GO:0001097	GO:0043565	GO:0031514	GO:0006886
315	GO:0005783	GO:0070847	GO:0043408	GO:0005783	GO:0004737
316	GO:0006325	GO:0001095	GO:0043231	GO:0071011	GO:0033962
317	GO:0070550	GO:0051123	GO:0043170	GO:1990837	GO:0005815
318	GO:0000022	GO:0070202	GO:0043149	GO:0007165	GO:0001649
319	GO:0000242	GO:0060261	GO:0042742	GO:1902554	GO:0009299
320	GO:0060188	GO:2000219	GO:0042383	GO:1903432	GO:0005096
321	GO:0140367	GO:0003713	GO:0042255	GO:0050680	GO:0030307
322	GO:0008995	GO:0003712	GO:0042254	GO:0035617	GO:0010526
323	GO:0071592	GO:0006354	GO:0042110	GO:0016887	GO:0045121
324	GO:0070161	GO:0006355	GO:0042060	GO:0033592	GO:0042626
325	GO:0034583	GO:0016592	GO:0042026	GO:0016853	GO:0043085
326	GO:0036076	GO:0061629	GO:0040001	GO:0044238	GO:0006955
327	GO:0001939	GO:0032968	GO:0036464	GO:0001525	GO:0006607
328	GO:0046983	GO:0080113	GO:0035578	GO:0032570	GO:0000242
329	GO:0097581	GO:0048510	GO:0035050	GO:0090734	GO:0098831
330	GO:0010629	GO:0008361	GO:0034244	GO:0004521	GO:0035064
331	GO:0006405	GO:0009908	GO:0033148	GO:0030594	GO:2000640
332	GO:1903077	GO:0009909	GO:0031625	GO:0003678	GO:0000375
333	GO:0060069	GO:0018024	GO:0031573	GO:0007049	GO:0038001
334	GO:0042177	GO:0003289	GO:0031503	GO:0098794	GO:0035076
335	GO:0005945	GO:0060348	GO:0031048	GO:0030136	GO:0090222
336	GO:0016149	GO:0046975	GO:0031047	GO:0000779	GO:0010629
337	GO:0006364	GO:2001032	GO:0030976	GO:0006807	GO:0051292
338	GO:0032197	GO:0043565	GO:0030968	GO:0003677	GO:0070202
339	GO:0048025	GO:0006302	GO:0030902	GO:0048013	GO:0039644
340	GO:0001093	GO:0048298	GO:0030718	GO:0051015	GO:0005102
341	GO:0032133	GO:0070201	GO:0030527	GO:0061630	GO:0009909
342	GO:1904693	GO:0003290	GO:0030336	GO:1902895	GO:0004674
343	GO:0060122	GO:0034770	GO:0030154	GO:0005911	GO:0043197
344	GO:0098831	GO:0010452	GO:0030097	GO:0030426	GO:0000428
345	GO:0098609	GO:0003149	GO:0023051	GO:0030050	GO:0000290
346	GO:0051298	GO:0042799	GO:0022626	GO:0071598	GO:0070895
347	GO:0006302	GO:0034087	GO:0022409	GO:0051649	GO:0002218
348	GO:0033148	GO:0006473	GO:0021915	GO:0009267	GO:0034087
349	GO:0016998	GO:0007064	GO:0019899	GO:0032508	GO:0106310
350	GO:0006298	GO:0008278	GO:0019835	GO:0005912	GO:0008143
351	GO:0106140	GO:0007062	GO:0019082	GO:0043065	GO:1905528
352	GO:0035094	GO:0005739	GO:0018105	GO:0045471	GO:0016363
353	GO:0019774	GO:0030892	GO:0016853	GO:0006353	GO:0001714
354	GO:0043425	GO:0006915	GO:0016829	GO:0005216	GO:1905309
355	GO:0006397	GO:0000794	GO:0016594	GO:0009507	GO:0071554
356	GO:0060847	GO:0007076	GO:0015030	GO:0016787	GO:0009908
357	GO:0000974	GO:1990414	GO:0014069	GO:0030174	GO:0043022
358	GO:0062029	GO:0016607	GO:0010243	GO:0032481	GO:0043066
359	GO:0006431	GO:0003281	GO:0009952	GO:0071260	GO:0060337
360	GO:0007098	GO:0002080	GO:0009651	GO:0009952	GO:0005840
361	GO:1904837	GO:0002081	GO:0009617	GO:0019904	GO:1900241
362	GO:0008043	GO:0030133	GO:0009615	GO:0005886	GO:0000003
363	GO:0032391	GO:0099041	GO:0008656	GO:0005736	GO:0070167
364	GO:0000045	GO:0006888	GO:0008361	GO:0034046	GO:0051726
365	GO:0003413	GO:0006486	GO:0008353	GO:0007423	GO:0070925
366	GO:0007077	GO:0090161	GO:0008284	GO:0060548	GO:0031048
367	GO:0061635	GO:0006366	GO:0008278	GO:0030324	GO:0015629
368	GO:0007169	GO:0003413	GO:0008199	GO:0034587	GO:0110165
369	GO:0001830	GO:0005794	GO:0008083	GO:0050957	GO:0007249
370	GO:0098993	GO:0005793	GO:0008061	GO:0070577	GO:0010974
371	GO:0003290	GO:0033116	GO:0007610	GO:0001227	GO:0006415
372	GO:0048731	GO:0060122	GO:0007059	GO:0005777	GO:0030719
373	GO:1990468	GO:0007030	GO:0007005	GO:0042110	GO:0044777
374	GO:0043197	GO:0051216	GO:0006974	GO:0060078	GO:0005802
375	GO:0003713	GO:0031267	GO:0006952	GO:0008270	GO:0019253
376	GO:0070861	GO:0005801	GO:0006641	GO:0042383	GO:0019843
377	GO:0140552	GO:0000139	GO:0006513	GO:0006417	GO:0018444
378	GO:0016779	GO:0002079	GO:0006275	GO:0051536	GO:0006457
379	GO:0046589	GO:0008630	GO:0005938	GO:0097352	GO:0030426
380	GO:0001228	GO:0008625	GO:0005911	GO:0005884	GO:0036457
381	GO:0045216	GO:0097192	GO:0005903	GO:0008104	GO:0001934
382	GO:1902850	GO:0006914	GO:0005844	GO:0007612	GO:0044614
383	GO:0060966	GO:0097190	GO:0005819	GO:0005887	GO:0003714
384	GO:0010031	GO:0090200	GO:0005777	GO:0090630	GO:0048025
385	GO:1905818	GO:0001844	GO:0005665	GO:0007286	GO:0010048
386	GO:0044614	GO:0043065	GO:0005516	GO:0043596	GO:0000288
387	GO:0070342	GO:0005741	GO:0005048	GO:0045292	GO:0042255
388	GO:0071590	GO:2000786	GO:0004709	GO:0031080	GO:0005721
389	GO:0090222	GO:0031625	GO:0004527	GO:0043408	GO:0008995
390	GO:1990586	GO:0042981	GO:0004525	GO:0000972	GO:0051497
391	GO:1903490	GO:0045793	GO:0004521	GO:0006378	GO:1905605
392	GO:0032106	GO:0045901	GO:0004089	GO:0005791	GO:0006424
393	GO:0031554	GO:0010811	GO:0003743	GO:0007219	GO:1990316
394	GO:0045137	GO:0001403	GO:0003700	GO:0051259	GO:0032106
395	GO:0050957	GO:0061013	GO:0003690	GO:0071168	GO:0035278
396	GO:0032045	GO:0032106	GO:0003676	GO:0051028	GO:0035418
397	GO:0048822	GO:0007124	GO:0002230	GO:0010629	GO:0051298
398	GO:0051726	GO:0071554	GO:0001657	GO:0003755	GO:0033592
399	GO:0031812	GO:0007089	GO:0001558	GO:0005575	GO:0043001
400	GO:0008023	GO:0061157	GO:0001530	GO:0033077	GO:0033554
401	GO:0000918	GO:0008021	GO:0001046	GO:0035641	GO:0016192
402	GO:0055060	GO:0050808	GO:0000978	GO:0000974	GO:0003779
403	GO:0001055	GO:0099504	GO:0000795	GO:0048477	GO:0010369
404	GO:0001822	GO:0097091	GO:0000775	GO:0000981	GO:0001652
405	GO:1905515	GO:0030425	GO:0000724	GO:0070848	GO:0007265
406	GO:1990139	GO:0098693	GO:0000578	GO:0006418	GO:0140552
407	GO:0010628	GO:0048786	GO:0000413	GO:0006513	GO:1900034
408	GO:1990467	GO:0003779	GO:0000407	GO:0097165	GO:0033120
409	GO:0097038	GO:0005524	GO:0000165	GO:0016236	GO:0048790
410	GO:0034046	GO:0048666	GO:0000151	GO:0060236	GO:0050808
411	GO:0031555	GO:0070161	GO:0000139	GO:0051607	GO:0070842
412	GO:1902595	GO:0044297	GO:0000077	GO:0140677	GO:0008289
413	GO:0035633	GO:0046928	GO:0000027	GO:0043966	GO:0008135
414	GO:0030902	GO:0007269	GO:1990234	GO:0009506	GO:1902951
415	GO:0043433	GO:0000795	GO:1900087	GO:0048255	GO:1903071
416	GO:0016934	GO:0098685	GO:0140824	GO:0007018	GO:0009986
417	GO:0044565	GO:0098993	GO:0110165	GO:1990830	GO:0007420
418	GO:0070414	GO:0030672	GO:0099523	GO:0001714	GO:1990633
419	GO:0034605	GO:0106006	GO:0099509	GO:0008361	GO:0002181
420	GO:0080144	GO:0048306	GO:0098982	GO:0070182	GO:0043392
421	GO:1901216	GO:0098850	GO:0097038	GO:0030175	GO:0034244
422	GO:0051087	GO:2000300	GO:0071902	GO:0006364	GO:0030261
423	GO:0030156	GO:0042405	GO:0070971	GO:0006457	GO:0006260
424	GO:0008154	GO:0048026	GO:0070371	GO:0051225	GO:0000226
425	GO:0070885	GO:0008233	GO:0070306	GO:0140662	GO:0001095
426	GO:0140660	GO:0008236	GO:0070034	GO:0006974	GO:0031386
427	GO:1902280	GO:0034399	GO:0061630	GO:0034045	GO:0065003
428	GO:0000451	GO:0042277	GO:0061136	GO:0005816	GO:0000974
429	GO:0000387	GO:0044615	GO:0060736	GO:0030490	GO:0042023
430	GO:1904424	GO:0005635	GO:0060548	GO:0005262	GO:0048081
431	GO:0005198	GO:0006508	GO:0060348	GO:1904813	GO:0035172
432	GO:1905649	GO:0017056	GO:0060076	GO:0031012	GO:0003747
433	GO:0008353	GO:0008139	GO:0060021	GO:0030425	GO:0044805
434	GO:0005723	GO:0006606	GO:0051568	GO:0031369	GO:0046982
435	GO:2000042	GO:0031965	GO:0051298	GO:0003700	GO:0019049
436	GO:0070842	GO:0006913	GO:0051225	GO:0003779	GO:0046907
437	GO:0016043	GO:0051292	GO:0051096	GO:0006366	GO:0046589
438	GO:0048050	GO:0031080	GO:0050808	GO:0030154	GO:0008361
439	GO:0001772	GO:0005643	GO:0048839	GO:0000055	GO:0071465
440	GO:0051085	GO:0006999	GO:0048731	GO:1990904	GO:0000918
441	GO:0043697	GO:0051028	GO:0048666	GO:0051726	GO:0061912
442	GO:0035855	GO:0039703	GO:0048568	GO:0004674	GO:0043204
443	GO:0070167	GO:0019083	GO:0048488	GO:0008150	GO:0043170
444	GO:0051258	GO:0034244	GO:0048367	GO:0140359	GO:0030159
445	GO:0009739	GO:0032021	GO:0047485	GO:0043231	GO:0017126
446	GO:0000781	GO:0039604	GO:0046928	GO:0090501	GO:1904715
447	GO:0043015	GO:0008270	GO:0045893	GO:0045087	GO:0098919
448	GO:0019684	GO:1905354	GO:0045737	GO:0003690	GO:0007281
449	GO:0045582	GO:0039520	GO:0045727	GO:0099056	GO:0000808
450	GO:0033592	GO:0080009	GO:0045648	GO:0003824	GO:0061630
451	GO:0031080	GO:0000166	GO:0045595	GO:0004812	GO:0005776
452	GO:0031384	GO:0070536	GO:0045576	GO:0002067	GO:0071211
453	GO:0006301	GO:0039723	GO:0045182	GO:0032133	GO:0005637
454	GO:0009792	GO:0039722	GO:0044238	GO:0008203	GO:0030374
455	GO:0015629	GO:0008242	GO:0044030	GO:0043025	GO:0044565
456	GO:0005741	GO:1902555	GO:0043967	GO:0019843	GO:0008233
457	GO:0036398	GO:0004386	GO:0043709	GO:0006633	GO:0071590
458	GO:0031072	GO:0016892	GO:0043627	GO:0006915	GO:0099122
459	GO:0034399	GO:0106005	GO:0043524	GO:0009941	GO:0055078
460	GO:1903690	GO:0039694	GO:0043303	GO:0008017	GO:0009651
461	GO:0071211	GO:0039519	GO:0043232	GO:0015629	GO:0032434
462	GO:0050885	GO:0039690	GO:0043093	GO:0009410	GO:0008277
463	GO:0045111	GO:0006370	GO:0043025	GO:0005096	GO:0047485
464	GO:0070182	GO:0039595	GO:0043023	GO:0035064	GO:0042065
465	GO:0002076	GO:0016887	GO:0043022	GO:0005769	GO:0009274
466	GO:0000150	GO:0003678	GO:0042790	GO:0016363	GO:0009853
467	GO:0120025	GO:0039502	GO:0042759	GO:0002502	GO:0051169
468	GO:0006353	GO:0039501	GO:0040029	GO:0002398	GO:0046822
469	GO:2001076	GO:0062243	GO:0035198	GO:0033843	GO:0034583
470	GO:0031115	GO:0039714	GO:0035064	GO:0062061	GO:0031369
471	GO:0032272	GO:0004197	GO:0034587	GO:0050823	GO:0098989
472	GO:0010974	GO:0039579	GO:0034513	GO:0002397	GO:0120025
473	GO:0099635	GO:0004843	GO:0034394	GO:0015433	GO:0070414
474	GO:0009887	GO:0005845	GO:0032689	GO:0061831	GO:0033644
475	GO:0031385	GO:0016779	GO:0032549	GO:0014801	GO:0043130
476	GO:0001095	GO:0016540	GO:0032481	GO:0048307	GO:0060236
477	GO:0005212	GO:0004532	GO:0032434	GO:0070139	GO:0000149
478	GO:0070160	GO:0006351	GO:0032154	GO:0043528	GO:0051640
479	GO:1900180	GO:0046983	GO:0032153	GO:0004103	GO:1903251
480	GO:0032418	GO:0004527	GO:0031902	GO:0034757	GO:0042826
481	GO:0007229	GO:0008234	GO:0031640	GO:0004769	GO:0003727
482	GO:0015671	GO:0019785	GO:0031616	GO:0004305	GO:0005764
483	GO:0010634	GO:0016829	GO:0031593	GO:1905324	GO:0034428
484	GO:0010607	GO:0039648	GO:0031428	GO:0000782	GO:0010243
485	GO:0070064	GO:0046786	GO:0031386	GO:0006175	GO:0006413
486	GO:0010267	GO:0071108	GO:0031369	GO:0106383	GO:0031120
487	GO:0021696	GO:0019079	GO:0031116	GO:0052746	GO:0043161
488	GO:1903864	GO:0032508	GO:0031090	GO:0047325	GO:0000791
489	GO:0034260	GO:1905369	GO:0031080	GO:0052726	GO:2001076
490	GO:0006369	GO:0016485	GO:0030719	GO:0052725	GO:1901970
491	GO:0001501	GO:0039657	GO:0030695	GO:0070476	GO:0070885
492	GO:0060395	GO:0090502	GO:0030687	GO:0000825	GO:0006302
493	GO:0086057	GO:0090503	GO:0030594	GO:0031775	GO:0006301
494	GO:0045910	GO:0090305	GO:0030496	GO:0014883	GO:0043555
495	GO:0032434	GO:0004518	GO:0030425	GO:0006984	GO:0035279
496	GO:0031632	GO:0004519	GO:0030163	GO:1903515	GO:0140467
497	GO:0046822	GO:1902680	GO:0030030	GO:0086039	GO:0005723
498	GO:0006446	GO:0003727	GO:0021954	GO:0005594	GO:0042788
499	GO:0034641	GO:0003724	GO:0019957	GO:0046979	GO:0030280
500	GO:0006501	GO:0032574	GO:0019904	GO:0000832	GO:0018105
501	GO:0033554	GO:0031381	GO:0019901	GO:0102092	GO:0060078
502	GO:0034045	GO:0044385	GO:0017101	GO:0009687	GO:0007010
503	GO:0007124	GO:0019049	GO:0017022	GO:0046087	GO:0005929
504	GO:0048368	GO:0039547	GO:0016324	GO:0009688	GO:0000462
505	GO:0019900	GO:0039503	GO:0016236	GO:0031444	GO:0090090
506	GO:2000002	GO:0039548	GO:0016192	GO:1900019	GO:0022008
507	GO:0001714	GO:0044172	GO:0010811	GO:1902269	GO:0034504
508	GO:0009653	GO:0044177	GO:0010506	GO:1902274	GO:0140677
509	GO:0051231	GO:0044174	GO:0010369	GO:0032461	GO:0006402
510	GO:0016319	GO:0031533	GO:0009986	GO:0008972	GO:0033314
511	GO:0045743	GO:0044220	GO:0009908	GO:0032020	GO:0031380
512	GO:0010452	GO:0010506	GO:0009880	GO:1903725	GO:0140297
513	GO:0070895	GO:0004482	GO:0009793	GO:0008902	GO:0048255
514	GO:0004318	GO:0004483	GO:0009636	GO:1903873	GO:0000150
515	GO:1902737	GO:0033644	GO:0009058	GO:0018070	GO:0008168
516	GO:1990120	GO:0002151	GO:0008649	GO:0019679	GO:0032133
517	GO:0002520	GO:0044165	GO:0008608	GO:1903340	GO:1900087
518	GO:0001554	GO:0000175	GO:0008266	GO:0033857	GO:0006261
519	GO:0042078	GO:0016363	GO:0008209	GO:1900408	GO:0006954
520	GO:0099519	GO:0051179	GO:0008201	GO:0046978	GO:0046983
521	GO:2000060	GO:0000375	GO:0008094	GO:0140535	GO:0003899
522	GO:0090316	GO:0048024	GO:0008015	GO:1903233	GO:0036398
523	GO:0007314	GO:0033119	GO:0007623	GO:0061779	GO:0007268
524	GO:0070449	GO:0043484	GO:0007602	GO:0045015	GO:0005212
525	GO:0016933	GO:0021510	GO:0007417	GO:0097232	GO:0000786
526	GO:0010828	GO:2000177	GO:0007416	GO:0032470	GO:0031463
527	GO:1904510	GO:0006376	GO:0007281	GO:1901725	GO:0006338
528	GO:0099171	GO:0046628	GO:0007276	GO:0080153	GO:0005814
529	GO:0001844	GO:0007165	GO:0007169	GO:0004068	GO:0007098
530	GO:0048660	GO:0000086	GO:0007166	GO:0002155	GO:0017053
531	GO:1990314	GO:0005902	GO:0007165	GO:0045922	GO:1904837
532	GO:0097431	GO:0005903	GO:0007098	GO:0016985	GO:0071944
533	GO:0042594	GO:1904970	GO:0007052	GO:0052724	GO:0005911
534	GO:0051240	GO:0002142	GO:0007017	GO:0014739	GO:1905632
535	GO:1905360	GO:0045177	GO:0006996	GO:0052723	GO:0030054
536	GO:0098964	GO:0065003	GO:0006970	GO:0000829	GO:0035925
537	GO:2000278	GO:0046549	GO:0006915	GO:0071672	GO:0042393
538	GO:0060020	GO:0030507	GO:0006897	GO:0000827	GO:0033110
539	GO:0004674	GO:0032420	GO:0006807	GO:0003854	GO:0009792
540	GO:0032156	GO:0032426	GO:0006417	GO:0044546	GO:0061084
541	GO:0050731	GO:0007605	GO:0006397	GO:0008506	GO:0004709
542	GO:1900369	GO:0050957	GO:0006364	GO:0030946	GO:0048731
543	GO:0009299	GO:0051017	GO:0006353	GO:0007146	GO:0016236
544	GO:1904914	GO:0050953	GO:0006301	GO:0060407	GO:0070594
545	GO:0061412	GO:0051015	GO:0005934	GO:0010337	GO:0004518
546	GO:0000742	GO:0001750	GO:0005902	GO:0046111	GO:0050885
547	GO:0001222	GO:0030046	GO:0005874	GO:0032261	GO:0005845
548	GO:0032703	GO:0042472	GO:0005826	GO:2000780	GO:0060795
549	GO:1903241	GO:1904106	GO:0005791	GO:0002636	GO:0006367
550	GO:0030674	GO:0042491	GO:0005788	GO:0046936	GO:0035329
551	GO:0032214	GO:0001917	GO:0005765	GO:1901315	GO:0062023
552	GO:0006959	GO:0032532	GO:0005125	GO:0043084	GO:0006334
553	GO:0033110	GO:0045494	GO:0004879	GO:0097422	GO:0001844
554	GO:0097445	GO:0097225	GO:0004252	GO:0060169	GO:0075506
555	GO:0021762	GO:0043122	GO:0003796	GO:0042323	GO:1904262
556	GO:0034089	GO:0005080	GO:0003725	GO:0002901	GO:1990837
557	GO:0060341	GO:0016236	GO:0003714	GO:0060172	GO:0099645
558	GO:1990730	GO:0042169	GO:0003688	GO:1905912	GO:0006975
559	GO:2000147	GO:0016234	GO:0003180	GO:0036367	GO:0006469
560	GO:0060293	GO:0016235	GO:0002039	GO:0046101	GO:0043524
561	GO:1903421	GO:0030017	GO:0001662	GO:0042140	GO:0046601
562	GO:0008139	GO:0010821	GO:0001650	GO:0060474	GO:0042685
563	GO:0003342	GO:0061635	GO:0001541	GO:1905329	GO:0034212
564	GO:0043515	GO:0070342	GO:0001533	GO:0050048	GO:0042752
565	GO:0033120	GO:0044754	GO:0001227	GO:0052655	GO:0046628
566	GO:0070555	GO:0044753	GO:0000981	GO:1905693	GO:0016574
567	GO:0008277	GO:0002376	GO:0000974	GO:0061725	GO:1900180
568	GO:0061013	GO:0016605	GO:0000781	GO:0052654	GO:0006996
569	GO:0050801	GO:0030971	GO:0000779	GO:0004084	GO:0032259
570	GO:0042297	GO:0005776	GO:0000776	GO:0005848	GO:0000973
571	GO:0070878	GO:0098780	GO:0000742	GO:0021575	GO:0045772
572	GO:0007565	GO:0004674	GO:0000722	GO:0046103	GO:0048312
573	GO:1902175	GO:0043130	GO:0000324	GO:0021555	GO:0051225
574	GO:1902893	GO:0035973	GO:0000226	GO:0021557	GO:0030659
575	GO:0072182	GO:0097413	GO:0000166	GO:0071673	GO:0003680
576	GO:0045184	GO:0070530	GO:1990830	GO:0021558	GO:0016231
577	GO:1905259	GO:0016197	GO:1990758	GO:0007323	GO:0031632
578	GO:1904864	GO:0006468	GO:1990481	GO:0071820	GO:0000741
579	GO:0018215	GO:1903078	GO:1990124	GO:0070256	GO:0062197
580	GO:0035363	GO:0046578	GO:1904262	GO:0051751	GO:0140367
581	GO:0090330	GO:1905719	GO:1903146	GO:1990529	GO:0031555
582	GO:0030852	GO:0035255	GO:1902895	GO:2001159	GO:0031967
583	GO:0090398	GO:0031397	GO:1902600	GO:0006858	GO:0048024
584	GO:0033119	GO:0001659	GO:1902459	GO:1903379	GO:0051117
585	GO:1905537	GO:0002931	GO:0140662	GO:0030999	GO:0007179
586	GO:0019207	GO:0061912	GO:0140467	GO:0015842	GO:0016807
587	GO:0019219	GO:0007032	GO:0140374	GO:0005275	GO:0007005
588	GO:0099140	GO:1900273	GO:0120162	GO:0061737	GO:0060748
589	GO:0019985	GO:0000407	GO:0110039	GO:0004974	GO:0030666
590	GO:0071222	GO:0000422	GO:0106310	GO:0030287	GO:0000070
591	GO:0030154	GO:0000423	GO:0098761	GO:0001631	GO:0055036
592	GO:0001957	GO:0005764	GO:0098685	GO:0043811	GO:0005516
593	GO:0061773	GO:0005770	GO:0098609	GO:0035513	GO:0032549
594	GO:1904106	GO:0006511	GO:0098534	GO:1904978	GO:1904877
595	GO:1902895	GO:0097009	GO:0097546	GO:0098855	GO:0070843
596	GO:0070562	GO:0044877	GO:0090575	GO:0035552	GO:0006511
597	GO:0010796	GO:0035556	GO:0090305	GO:2000321	GO:0001054
598	GO:0090263	GO:0032991	GO:0086002	GO:0102294	GO:0042127
599	GO:0060203	GO:0051497	GO:0080090	GO:1900367	GO:0007064
600	GO:0015074	GO:0007160	GO:0071897	GO:0106167	GO:1903486
601	GO:0043547	GO:1903077	GO:0071711	GO:0090740	GO:0030182
602	GO:0072594	GO:0030374	GO:0071702	GO:0006856	GO:0030518
603	GO:0002625	GO:0005509	GO:0071555	GO:0032207	GO:0005741
604	GO:0036064	GO:0055078	GO:0071466	GO:0070891	GO:0014070
605	GO:0060766	GO:0009651	GO:0071360	GO:2000397	GO:1990139
606	GO:0035176	GO:2000249	GO:0071346	GO:1903774	GO:0007163
607	GO:0070975	GO:0006909	GO:0070973	GO:0010376	GO:0050957
608	GO:0030901	GO:0034446	GO:0070847	GO:1905034	GO:0043047
609	GO:1990904	GO:0046632	GO:0070482	GO:0000111	GO:0031252
610	GO:1990234	GO:0051281	GO:0070417	GO:0120125	GO:2000042
611	GO:0048168	GO:0030509	GO:0070182	GO:0035977	GO:0098609
612	GO:0061912	GO:0072359	GO:0070064	GO:0042550	GO:2000766
613	GO:0002067	GO:0045907	GO:0061608	GO:0060327	GO:2001014
614	GO:1904383	GO:0043525	GO:0060997	GO:0002065	GO:1903676
615	GO:0098880	GO:0030516	GO:0060395	GO:0002033	GO:0006959
616	GO:0007416	GO:0051894	GO:0051787	GO:0032304	GO:0016477
617	GO:0060010	GO:0030514	GO:0051726	GO:0035566	GO:0006610
618	GO:2000301	GO:0051496	GO:0051649	GO:0046481	GO:0061803
619	GO:0050321	GO:0004715	GO:0051642	GO:0001991	GO:0035613
620	GO:0106015	GO:0004713	GO:0051607	GO:0032034	GO:0060010
621	GO:0030666	GO:0048146	GO:0051592	GO:0008775	GO:0000165
622	GO:0042826	GO:0043124	GO:0051497	GO:0086041	GO:0031080
623	GO:0003151	GO:0046875	GO:0051453	GO:0086015	GO:0044183
624	GO:0060218	GO:0043123	GO:0051412	GO:0047844	GO:0001228
625	GO:0075732	GO:0042127	GO:0051302	GO:0070826	GO:0048568
626	GO:0008180	GO:2000096	GO:0051260	GO:0000041	GO:0001939
627	GO:1905289	GO:0006281	GO:0051256	GO:0015676	GO:0032970
628	GO:1902692	GO:2000251	GO:0051028	GO:0002100	GO:0030023
629	GO:0060231	GO:1904531	GO:0050877	GO:0033275	GO:0000055
630	GO:0000375	GO:0001922	GO:0050821	GO:1903632	GO:0048511
631	GO:0043073	GO:0019905	GO:0050801	GO:0140715	GO:0005912
632	GO:0005068	GO:0030041	GO:0048812	GO:0070041	GO:0019898
633	GO:0070106	GO:2001020	GO:0048790	GO:0010222	GO:0008542
634	GO:0038155	GO:0007611	GO:0048705	GO:0072718	GO:0032156
635	GO:0007525	GO:0048471	GO:0048665	GO:0070505	GO:0015250
636	GO:0045807	GO:0004515	GO:0048255	GO:0016436	GO:0005665
637	GO:0033612	GO:1900275	GO:0048169	GO:1901656	GO:0061484
638	GO:0060748	GO:1900272	GO:0048156	GO:0008334	GO:0048786
639	GO:0046760	GO:0050731	GO:0048011	GO:0034518	GO:0036064
640	GO:1902957	GO:0007204	GO:0046983	GO:1903375	GO:0071539
641	GO:0035037	GO:0051353	GO:0046966	GO:0006427	GO:0043547
642	GO:0071560	GO:0071103	GO:0046718	GO:0004821	GO:0000454
643	GO:0009415	GO:1904528	GO:0046427	GO:0046915	GO:0035255
644	GO:0036060	GO:0006298	GO:0046329	GO:0015100	GO:0099529
645	GO:0080135	GO:0048008	GO:0045860	GO:0061030	GO:0030246
646	GO:0099634	GO:0071901	GO:0045840	GO:0098705	GO:0090488
647	GO:0080182	GO:0060038	GO:0045787	GO:0004408	GO:0032436
648	GO:1905528	GO:0070997	GO:0045671	GO:0071528	GO:0072380
649	GO:0071953	GO:2000406	GO:0045669	GO:0018063	GO:0099504
650	GO:0075506	GO:0001843	GO:0045638	GO:0102799	GO:0006897
651	GO:0036267	GO:0050798	GO:0045600	GO:0019137	GO:0072686
652	GO:0090150	GO:0098609	GO:0045335	GO:0030991	GO:0031981
653	GO:0007266	GO:0016301	GO:0045211	GO:0032482	GO:0035194
654	GO:0048036	GO:0030145	GO:0045165	GO:0098559	GO:0006605
655	GO:1901987	GO:0071871	GO:0045132	GO:0060164	GO:0060341
656	GO:0021697	GO:0032956	GO:0045121	GO:0004306	GO:0007602
657	GO:0031234	GO:1901216	GO:0045111	GO:0035034	GO:0006378
658	GO:0032199	GO:0032489	GO:0045087	GO:0021503	GO:0021897
659	GO:0050871	GO:0051444	GO:0044805	GO:0089716	GO:0016234
660	GO:0001674	GO:0000400	GO:0044389	GO:0015692	GO:1990259
661	GO:0008289	GO:0006897	GO:0043409	GO:0061429	GO:0033119
662	GO:0002260	GO:0038083	GO:0043123	GO:0015094	GO:0018024
663	GO:0005815	GO:0000405	GO:0043087	GO:0051685	GO:0070577
664	GO:1901524	GO:0070373	GO:0043021	GO:0003810	GO:0002039
665	GO:0090529	GO:0007229	GO:0043001	GO:0060666	GO:0042594
666	GO:0071542	GO:0090050	GO:0042981	GO:0150020	GO:0030667
667	GO:0099529	GO:0036211	GO:0042594	GO:0009344	GO:0000407
668	GO:0015631	GO:2000145	GO:0042542	GO:1905857	GO:0006401
669	GO:0001702	GO:0043621	GO:0042302	GO:0010188	GO:0009410
670	GO:0048874	GO:0097100	GO:0042054	GO:0009697	GO:2000105
671	GO:1903387	GO:1905555	GO:0040038	GO:0004798	GO:0000209
672	GO:2000703	GO:0016310	GO:0040017	GO:0006233	GO:0000138
673	GO:1904261	GO:0030155	GO:0038166	GO:0048830	GO:0039656
674	GO:0008361	GO:0045580	GO:0038023	GO:0034316	GO:0090529
675	GO:0021957	GO:0023052	GO:0035613	GO:0036408	GO:0031519
676	GO:2000250	GO:0051450	GO:0035418	GO:2000588	GO:0009615
677	GO:2000480	GO:0046777	GO:0035235	GO:1901275	GO:0043886
678	GO:0016935	GO:1903905	GO:0035194	GO:0099571	GO:2000250
679	GO:0102522	GO:1990837	GO:0034707	GO:0097233	GO:0005769
680	GO:1902531	GO:0050885	GO:0034614	GO:1903900	GO:0006952
681	GO:0090722	GO:1900026	GO:0034504	GO:0061176	GO:0007216
682	GO:0048511	GO:0000287	GO:0034497	GO:0048491	GO:0048666
683	GO:0032079	GO:0050852	GO:0034453	GO:0061670	GO:0010607
684	GO:0030261	GO:1902036	GO:0034451	GO:0070268	GO:0035861
685	GO:0007585	GO:1904157	GO:0034399	GO:0055017	GO:0048573
686	GO:0038083	GO:0043005	GO:0034045	GO:0060887	GO:0050871
687	GO:0045963	GO:0060563	GO:0033962	GO:0043163	GO:0090557
688	GO:0045772	GO:0001784	GO:0033696	GO:0004788	GO:0046777
689	GO:0070482	GO:0038096	GO:0033627	GO:0061551	GO:0006997
690	GO:0051463	GO:0051019	GO:0033591	GO:0043049	GO:0007077
691	GO:0006983	GO:0032743	GO:0033574	GO:0021828	GO:0001501
692	GO:0040025	GO:1903053	GO:0033120	GO:0120035	GO:0032968
693	GO:0097091	GO:0070301	GO:0033116	GO:1903045	GO:0070160
694	GO:0043657	GO:2000352	GO:0032993	GO:0097298	GO:0010811
695	GO:0060904	GO:1903055	GO:0032956	GO:0010807	GO:0061412
696	GO:0110156	GO:0006975	GO:0032886	GO:0001733	GO:0006279
697	GO:0048863	GO:0060020	GO:0032587	GO:0050694	GO:2001256
698	GO:0007359	GO:0017124	GO:0032508	GO:0070044	GO:0009307
699	GO:0045618	GO:0006979	GO:0032259	GO:0030309	GO:0006473
700	GO:0007626	GO:0007249	GO:0032258	GO:0002090	GO:0045793
701	GO:0046975	GO:0033690	GO:0032133	GO:0030975	GO:0001046
702	GO:0060070	GO:0071560	GO:0032092	GO:0050698	GO:0035633
703	GO:0030586	GO:0002333	GO:0032091	GO:0106103	GO:0050839
704	GO:0098721	GO:0070374	GO:0031966	GO:0046719	GO:0016998
705	GO:0046717	GO:2000772	GO:0031594	GO:0090271	GO:0060213
706	GO:1990061	GO:2000773	GO:0031571	GO:0043217	GO:0001403
707	GO:0021897	GO:0070371	GO:0031507	GO:0032444	GO:0048169
708	GO:0043164	GO:0034976	GO:0031463	GO:0010308	GO:0031490
709	GO:0061665	GO:1903351	GO:0031429	GO:2000638	GO:1902425
710	GO:0008231	GO:0043542	GO:0031225	GO:0060717	GO:1900111
711	GO:0051169	GO:0071222	GO:0031175	GO:0090395	GO:0016055
712	GO:0003779	GO:0015629	GO:0031053	GO:0062101	GO:0010467
713	GO:0022027	GO:0070097	GO:0031023	GO:0070673	GO:0006376
714	GO:0034211	GO:1990051	GO:0031011	GO:0060316	GO:0003755
715	GO:0006190	GO:0030035	GO:0030894	GO:0031585	GO:0001817
716	GO:0031090	GO:0018108	GO:0030877	GO:0070533	GO:0000049
717	GO:1905832	GO:0032729	GO:0030865	GO:0018193	GO:0009992
718	GO:1903897	GO:0022408	GO:0030864	GO:0014701	GO:0032200
719	GO:0038189	GO:0001726	GO:0030863	GO:0010649	GO:0022627
720	GO:1904685	GO:0070064	GO:0030674	GO:1901879	GO:0008201
721	GO:0010048	GO:1901300	GO:0030518	GO:0022028	GO:1990521
722	GO:0032200	GO:0038189	GO:0030500	GO:0034602	GO:0097110
723	GO:0033605	GO:1900006	GO:0030466	GO:0072672	GO:1903936
724	GO:0071562	GO:0048538	GO:0030433	GO:0034195	GO:1904510
725	GO:0030857	GO:0004672	GO:0030426	GO:1990281	GO:1903864
726	GO:0042066	GO:0048536	GO:0030424	GO:0140330	GO:0003413
727	GO:0044178	GO:1905244	GO:0030422	GO:1905069	GO:1902888
728	GO:0016239	GO:0002322	GO:0030374	GO:0034061	GO:0051664
729	GO:0030241	GO:0045931	GO:0030246	GO:0098567	GO:0032481
730	GO:0035591	GO:0045930	GO:0030162	GO:0051575	GO:0003743
731	GO:0000921	GO:0050853	GO:0030145	GO:0086046	GO:0007199
732	GO:1901536	GO:0000278	GO:0030141	GO:0032995	GO:0000795
733	GO:0047262	GO:0042100	GO:0030139	GO:0006505	GO:0009507
734	GO:0016784	GO:0003785	GO:0019905	GO:0034140	GO:0044238
735	GO:0044860	GO:0035791	GO:0019888	GO:1990501	GO:0051351
736	GO:0046951	GO:0051649	GO:0019789	GO:0090310	GO:0001651
737	GO:1905167	GO:0007155	GO:0019774	GO:1901340	GO:0051835
738	GO:0016231	GO:0007154	GO:0019229	GO:2000319	GO:1902902
739	GO:0062177	GO:0034599	GO:0018108	GO:0031515	GO:0071255
740	GO:0048332	GO:0030100	GO:0017056	GO:0016429	GO:0070975
741	GO:0019033	GO:0042770	GO:0016973	GO:0061953	GO:1905608
742	GO:0005136	GO:0031113	GO:0016925	GO:0045293	GO:0016071
743	GO:0007234	GO:0021587	GO:0016887	GO:0044609	GO:0009887
744	GO:0043922	GO:0038191	GO:0016874	GO:0007497	GO:0034198
745	GO:0035242	GO:0010595	GO:0016779	GO:0001927	GO:1990258
746	GO:0097403	GO:0051882	GO:0016757	GO:0070671	GO:0007416
747	GO:0010827	GO:0051726	GO:0016571	GO:0007285	GO:1990467
748	GO:1902888	GO:0090398	GO:0016471	GO:0062189	GO:0001701
749	GO:0048021	GO:1903210	GO:0016323	GO:0008108	GO:0006259
750	GO:1903251	GO:1904518	GO:0016310	GO:0035551	GO:0042445
751	GO:0045171	GO:0030036	GO:0016242	GO:0034611	GO:0000793
752	GO:0061582	GO:0007173	GO:0016208	GO:0035996	GO:0075522
753	GO:0051091	GO:0020002	GO:0016197	GO:0051777	GO:0040029
754	GO:2000734	GO:0055036	GO:0016070	GO:0009084	GO:0071222
755	GO:0032916	GO:0046755	GO:0015986	GO:0002769	GO:0010506
756	GO:0034340	GO:0044200	GO:0015671	GO:0071469	GO:0035363
757	GO:0045676	GO:0072494	GO:0015630	GO:1904689	GO:0000723
758	GO:0043218	GO:0018995	GO:0015074	GO:1990762	GO:0034599
759	GO:0061136	GO:0039702	GO:0010633	GO:0048385	GO:1900153
760	GO:0090291	GO:0016032	GO:0010468	GO:0002574	GO:0001957
761	GO:0031962	GO:0098882	GO:0010452	GO:0036344	GO:0009314
762	GO:0060751	GO:0007274	GO:0010119	GO:0035520	GO:0032880
763	GO:0071942	GO:0007252	GO:0009966	GO:0008401	GO:0099562
764	GO:0060750	GO:0048788	GO:0009948	GO:0043363	GO:1990254
765	GO:0061066	GO:0005815	GO:0009941	GO:0070661	GO:0009416
766	GO:1990909	GO:0008385	GO:0009897	GO:0061519	GO:0022626
767	GO:0008585	GO:0110165	GO:0009887	GO:0030223	GO:0019789
768	GO:0042994	GO:0030165	GO:0009792	GO:0034653	GO:0000472
769	GO:0030854	GO:0042147	GO:0009631	GO:0070130	GO:0006353
770	GO:2000660	GO:0051092	GO:0009409	GO:0016896	GO:0034584
771	GO:1990254	GO:0045296	GO:0009408	GO:0033501	GO:0044177
772	GO:0120101	GO:0042734	GO:0008380	GO:0032945	GO:0030030
773	GO:0046985	GO:0048790	GO:0008379	GO:1990196	GO:0005628
774	GO:1903205	GO:0044614	GO:0008340	GO:0015743	GO:1905833
775	GO:0099545	GO:0016973	GO:0008298	GO:0005129	GO:0000467
776	GO:0097550	GO:0044613	GO:0008236	GO:0046471	GO:0015267
777	GO:1990403	GO:0006409	GO:0008234	GO:0030526	GO:0043657
778	GO:0060795	GO:0051117	GO:0008186	GO:0032431	GO:0034507
779	GO:0061290	GO:0006405	GO:0008143	GO:0038157	GO:1903608
780	GO:1904518	GO:0000055	GO:0008049	GO:0034405	GO:0001669
781	GO:0045739	GO:0000973	GO:0008039	GO:0046168	GO:1905537
782	GO:0000287	GO:0006406	GO:0008033	GO:0004367	GO:0005095
783	GO:1905337	GO:0090081	GO:0008022	GO:1903901	GO:0015979
784	GO:1905632	GO:0090263	GO:0008017	GO:0097339	GO:0046600
785	GO:1900535	GO:0003130	GO:0007628	GO:0043879	GO:0042386
786	GO:0032787	GO:1902894	GO:0007585	GO:0033389	GO:0032258
787	GO:1990435	GO:0090308	GO:0007534	GO:0008783	GO:0006807
788	GO:0001651	GO:0001824	GO:0007520	GO:0034346	GO:1902600
789	GO:0090081	GO:0009611	GO:0007519	GO:0033388	GO:0030027
790	GO:0071433	GO:0000981	GO:0007423	GO:0009081	GO:0035037
791	GO:0042772	GO:0060795	GO:0007422	GO:0048483	GO:0032703
792	GO:0044278	GO:0005667	GO:0007420	GO:0052656	GO:0034975
793	GO:0008418	GO:0060913	GO:0007411	GO:0030228	GO:0070306
794	GO:0031034	GO:0060965	GO:0007399	GO:0090199	GO:0000779
795	GO:1904877	GO:0009786	GO:0007254	GO:0004139	GO:0075732
796	GO:0050544	GO:0035019	GO:0007173	GO:0045340	GO:0060076
797	GO:0003690	GO:0001227	GO:0007099	GO:0046386	GO:0032465
798	GO:0030706	GO:0035198	GO:0007088	GO:0032791	GO:0006930
799	GO:0048087	GO:0001714	GO:0007064	GO:0001697	GO:0000463
800	GO:1904440	GO:0060391	GO:0006999	GO:0004969	GO:0030527
801	GO:2000479	GO:0000976	GO:0006954	GO:0033596	GO:0010267
802	GO:0033150	GO:0000978	GO:0006879	GO:0048407	GO:0009791
803	GO:0099572	GO:0051087	GO:0006833	GO:0046121	GO:0030097
804	GO:0010004	GO:0031021	GO:0006626	GO:0060842	GO:0007417
805	GO:0051715	GO:0090267	GO:0006607	GO:0060843	GO:0061136
806	GO:0097140	GO:0015631	GO:0006559	GO:0031836	GO:0086057
807	GO:0051351	GO:1990713	GO:0006508	GO:0046283	GO:0071007
808	GO:0071357	GO:1902425	GO:0006497	GO:0042670	GO:0007623
809	GO:0043727	GO:1903490	GO:0006486	GO:0032449	GO:0060069
810	GO:0048133	GO:0000228	GO:0006470	GO:0038036	GO:0008278
811	GO:0030659	GO:0031536	GO:0006469	GO:0060471	GO:0031382
812	GO:0031509	GO:0000281	GO:0006412	GO:0002264	GO:0061351
813	GO:0055036	GO:0005814	GO:0006396	GO:0090520	GO:0042273
814	GO:0051643	GO:0052548	GO:0006378	GO:1900020	GO:0007160
815	GO:0002841	GO:0043066	GO:0006370	GO:1901019	GO:0060271
816	GO:0003872	GO:0005876	GO:0006366	GO:0086036	GO:0008283
817	GO:0008707	GO:0043027	GO:0006338	GO:0098910	GO:0003400
818	GO:0038096	GO:0015630	GO:0006281	GO:0021694	GO:0016829
819	GO:0061809	GO:0005881	GO:0006112	GO:0043938	GO:0140660
820	GO:0140288	GO:0030414	GO:0006002	GO:1905707	GO:0051177
821	GO:0099029	GO:0010951	GO:0005930	GO:0047777	GO:0045595
822	GO:0004080	GO:0004869	GO:0005887	GO:2001257	GO:0030852
823	GO:0043157	GO:0051303	GO:0005840	GO:0106121	GO:0007359
824	GO:0005637	GO:0031503	GO:0005797	GO:0033292	GO:0090081
825	GO:0050483	GO:0032268	GO:0005776	GO:0061821	GO:0000324
826	GO:0098963	GO:0032133	GO:0005773	GO:0106064	GO:0000794
827	GO:0001817	GO:0050897	GO:0005769	GO:0043620	GO:0017124
828	GO:0071955	GO:0030496	GO:0005764	GO:0019698	GO:0008608
829	GO:0045665	GO:0051256	GO:0005721	GO:0008867	GO:0009653
830	GO:0060788	GO:0043154	GO:0005700	GO:1902174	GO:0031966
831	GO:1900106	GO:1901970	GO:0005681	GO:0097283	GO:0072687
832	GO:0060625	GO:0010466	GO:0005669	GO:0003241	GO:0010609
833	GO:0031499	GO:0000289	GO:0005667	GO:0003270	GO:0032154
834	GO:0003979	GO:0030371	GO:0005662	GO:1902548	GO:0045471
835	GO:0019797	GO:0030054	GO:0005639	GO:0097601	GO:0007517
836	GO:0006029	GO:0003015	GO:0005637	GO:0097158	GO:0036171
837	GO:0042149	GO:0007169	GO:0005628	GO:0140537	GO:0070342
838	GO:0034507	GO:0044325	GO:0005521	GO:0003252	GO:0099572
839	GO:0017045	GO:0097062	GO:0005506	GO:0061344	GO:0031124
840	GO:2000105	GO:0042531	GO:0005216	GO:0002192	GO:0043709
841	GO:0007084	GO:1903202	GO:0005200	GO:0002190	GO:0007409
842	GO:0034212	GO:1902951	GO:0005123	GO:0003213	GO:0097581
843	GO:0120157	GO:0031295	GO:0005092	GO:0003160	GO:0000027
844	GO:0035075	GO:0031802	GO:0005085	GO:0003264	GO:0016853
845	GO:0001607	GO:0008360	GO:0004518	GO:0021515	GO:0075342
846	GO:0080113	GO:0010976	GO:0003899	GO:0031942	GO:0032889
847	GO:0061767	GO:1900449	GO:0003824	GO:2000761	GO:0090502
848	GO:0034236	GO:0050730	GO:0003779	GO:0015806	GO:0000395
849	GO:0031905	GO:0016567	GO:0003730	GO:0021782	GO:0016571
850	GO:0072671	GO:0010730	GO:0003697	GO:1905885	GO:0005544
851	GO:0055131	GO:0007631	GO:0003682	GO:0004856	GO:1901987
852	GO:0000430	GO:1905232	GO:0003281	GO:0019150	GO:0031554
853	GO:0072089	GO:0000304	GO:0002376	GO:0061298	GO:0032266
854	GO:0009058	GO:0097718	GO:0002260	GO:0140112	GO:0000956
855	GO:1990777	GO:0006816	GO:0002088	GO:0009912	GO:0071360
856	GO:0008955	GO:0048156	GO:0001825	GO:0003376	GO:0016324
857	GO:0061763	GO:0048010	GO:0001772	GO:1905364	GO:0005945
858	GO:0005668	GO:0048013	GO:0001764	GO:0045608	GO:0051085
859	GO:1990610	GO:1900182	GO:0001726	GO:1903849	GO:0042274
860	GO:0070893	GO:0097386	GO:0001725	GO:0060979	GO:0021915
861	GO:0070336	GO:0048813	GO:0001666	GO:0002085	GO:0042026
862	GO:2000777	GO:0050321	GO:0001578	GO:0071228	GO:0080113
863	GO:0000027	GO:0043014	GO:0001570	GO:1902263	GO:0000077
864	GO:0002833	GO:1905430	GO:0001525	GO:0002193	GO:0000422
865	GO:0031065	GO:0050966	GO:0001503	GO:0003182	GO:0007030
866	GO:0097645	GO:0050804	GO:0001228	GO:0072144	GO:0010605
867	GO:0021873	GO:0042177	GO:0001223	GO:0072148	GO:0060745
868	GO:0003008	GO:0001664	GO:0001221	GO:0060768	GO:0008134
869	GO:1905430	GO:0036120	GO:0000972	GO:0014807	GO:0009737
870	GO:0090096	GO:1904646	GO:0000794	GO:0061314	GO:0034976
871	GO:0010243	GO:1904645	GO:0000480	GO:0003207	GO:0043065
872	GO:0006080	GO:0002223	GO:0000467	GO:1901189	GO:0045737
873	GO:1903976	GO:0002862	GO:0000462	GO:2000974	GO:0075341
874	GO:0098837	GO:2001056	GO:0000428	GO:0140031	GO:0001578
875	GO:0002458	GO:0031234	GO:0000422	GO:2001113	GO:0005736
876	GO:0097001	GO:0097038	GO:0000421	GO:0060032	GO:0005759
877	GO:1905782	GO:0005102	GO:0000290	GO:0035096	GO:0044220
878	GO:0004743	GO:1905477	GO:0000289	GO:0002291	GO:0030953
879	GO:0061496	GO:1905664	GO:0000288	GO:0035683	GO:1903891
880	GO:0042168	GO:0050900	GO:0000221	GO:0030369	GO:0099029
881	GO:1903071	GO:0071944	GO:0000212	GO:0051946	GO:0061001
882	GO:0061615	GO:0016004	GO:0000178	GO:0060567	GO:0007613
883	GO:0071745	GO:0030900	GO:0000149	GO:0102521	GO:1904424
884	GO:0090488	GO:0045087	GO:0000124	GO:0097002	GO:0051463
885	GO:1990585	GO:0090314	GO:0000083	GO:0070191	GO:0007507
886	GO:0043590	GO:0045471	GO:0000049	GO:0060386	GO:0031812
887	GO:1903891	GO:0005884	GO:0000045	GO:0021740	GO:0044611
888	GO:0000452	GO:0070851	GO:0000003	GO:0019178	GO:0098793
889	GO:0045730	GO:0045121	GO:2001311	GO:0102757	GO:0010646
890	GO:0021781	GO:0097110	GO:2001302	GO:0009991	GO:0051259
891	GO:2000683	GO:0002250	GO:2001301	GO:0005427	GO:0034614
892	GO:0035624	GO:0043274	GO:2001295	GO:0071424	GO:0001666
893	GO:0045954	GO:0030163	GO:2001294	GO:0047522	GO:0043433
894	GO:0060257	GO:0003743	GO:2001289	GO:0036132	GO:1903490
895	GO:0030708	GO:1905606	GO:2001288	GO:0034687	GO:0007307
896	GO:0060314	GO:0033138	GO:2001287	GO:0042167	GO:1900365
897	GO:0008088	GO:0030307	GO:2001280	GO:2000791	GO:1904841
898	GO:0043163	GO:0010801	GO:2001278	GO:1990019	GO:0007131
899	GO:0031595	GO:0045666	GO:2001272	GO:0010167	GO:2000300
900	GO:0008695	GO:0034645	GO:2001271	GO:0034480	GO:0000987
901	GO:0006791	GO:0010942	GO:2001269	GO:0008510	GO:0030433
902	GO:0010219	GO:0030324	GO:2001268	GO:0140647	GO:0004843
903	GO:0043886	GO:0031369	GO:2001264	GO:1903300	GO:1990305
904	GO:0007304	GO:0036493	GO:2001261	GO:0061911	GO:0030371
905	GO:0007541	GO:1905696	GO:2001260	GO:0048210	GO:1990023
906	GO:0052671	GO:0016281	GO:2001259	GO:0034971	GO:0060998
907	GO:0032504	GO:0051247	GO:2001258	GO:0035642	GO:0043073
908	GO:0071390	GO:0010507	GO:2001257	GO:0042699	GO:0046809
909	GO:0008757	GO:1900087	GO:2001256	GO:0004392	GO:0045910
910	GO:0042562	GO:1905612	GO:2001255	GO:0060399	GO:0001097
911	GO:0097695	GO:0006446	GO:2001253	GO:0005142	GO:0090498
912	GO:0001754	GO:0008135	GO:2001252	GO:0017090	GO:0140037
913	GO:0002333	GO:0060964	GO:2001251	GO:0044780	GO:0031503
914	GO:0099181	GO:0008190	GO:2001250	GO:0032878	GO:0034497
915	GO:0005674	GO:0035278	GO:2001247	GO:0046972	GO:0007315
916	GO:0032587	GO:1901215	GO:2001246	GO:0061141	GO:0034451
917	GO:1903393	GO:0031669	GO:2001244	GO:2000795	GO:1905515
918	GO:0034110	GO:0080135	GO:2001243	GO:1901021	GO:0004521
919	GO:0035061	GO:0006412	GO:2001242	GO:0042565	GO:0007616
920	GO:0035582	GO:1905537	GO:2001241	GO:0017168	GO:0071955
921	GO:0014053	GO:0002191	GO:2001240	GO:0016731	GO:0090651
922	GO:0005351	GO:0006413	GO:2001239	GO:0035841	GO:0005770
923	GO:1901340	GO:0045111	GO:2001238	GO:0070721	GO:0106015
924	GO:1900116	GO:0016579	GO:2001236	GO:1902659	GO:0034587
925	GO:0046015	GO:0030330	GO:2001235	GO:0003863	GO:0032504
926	GO:1905664	GO:0002039	GO:2001234	GO:0050295	GO:1901097
927	GO:0101026	GO:0071347	GO:2001233	GO:0036309	GO:0015631
928	GO:0042817	GO:0019985	GO:2001229	GO:0086066	GO:0001657
929	GO:0042583	GO:0007596	GO:2001226	GO:0006680	GO:0043086
930	GO:1902845	GO:0042110	GO:2001225	GO:0086070	GO:0019900
931	GO:1990851	GO:0008064	GO:2001224	GO:0042767	GO:0051087
932	GO:0099148	GO:0002625	GO:2001223	GO:0006697	GO:0042770
933	GO:0009759	GO:0008544	GO:2001222	GO:0097004	GO:0071347
934	GO:2001014	GO:0010591	GO:2001214	GO:1901509	GO:0009409
935	GO:1903608	GO:0051492	GO:2001213	GO:0098907	GO:0000423
936	GO:0043555	GO:1905168	GO:2001212	GO:1902203	GO:0000329
937	GO:1990726	GO:2000601	GO:2001211	GO:0047681	GO:0106140
938	GO:1905833	GO:0050790	GO:2001210	GO:0044278	GO:0046760
939	GO:0035080	GO:0006952	GO:2001209	GO:0043605	GO:0060964
940	GO:0032231	GO:0008154	GO:2001208	GO:0140007	GO:0007124
941	GO:0099004	GO:0030695	GO:2001206	GO:0110050	GO:0015630
942	GO:0099738	GO:0045335	GO:2001205	GO:0060689	GO:0003746
943	GO:0061299	GO:0012506	GO:2001204	GO:0060486	GO:0031982
944	GO:0140530	GO:0006955	GO:2001200	GO:0050406	GO:1903387
945	GO:0051622	GO:0007266	GO:2001199	GO:0060662	GO:0001673
946	GO:0030235	GO:0032488	GO:2001198	GO:2000118	GO:1990586
947	GO:0044828	GO:0007015	GO:2001197	GO:2000850	GO:0019894
948	GO:0010794	GO:0005911	GO:2001196	GO:1900735	GO:0042149
949	GO:0033204	GO:0030048	GO:2001190	GO:1990547	GO:0016197
950	GO:0032279	GO:0035861	GO:2001189	GO:0002017	GO:0030422
951	GO:0030169	GO:0071346	GO:2001187	GO:0047334	GO:0071962
952	GO:0005942	GO:2000146	GO:2001186	GO:0008443	GO:0080025
953	GO:0043605	GO:0048589	GO:2001185	GO:0038038	GO:0046966
954	GO:0110050	GO:0048469	GO:2001178	GO:0004934	GO:1903393
955	GO:0015740	GO:0008584	GO:2001173	GO:0004932	GO:0044615
956	GO:0031317	GO:0043523	GO:2001172	GO:1904451	GO:1901524
957	GO:0045340	GO:0051569	GO:2001171	GO:0042335	GO:0005743
958	GO:0046972	GO:1902895	GO:2001170	GO:0120105	GO:0061013
959	GO:0015603	GO:0051897	GO:2001169	GO:1990274	GO:1904693
960	GO:0090199	GO:0050728	GO:2001168	GO:0001514	GO:0005163
961	GO:1990019	GO:0045786	GO:2001166	GO:0009812	GO:1905259
962	GO:1902490	GO:2000734	GO:2001165	GO:1902367	GO:0009267
963	GO:0035096	GO:0009615	GO:2001163	GO:0033551	GO:0000979
964	GO:0060471	GO:0001823	GO:2001162	GO:0140279	GO:0042297
965	GO:0002264	GO:0001822	GO:2001161	GO:0106214	GO:0098963
966	GO:0034687	GO:0048513	GO:2001160	GO:1900035	GO:0016933
967	GO:0002291	GO:0030856	GO:2001159	GO:0043199	GO:1990468
968	GO:0007450	GO:0072197	GO:2001158	GO:0001111	GO:0090575
969	GO:1900020	GO:0043583	GO:2001151	GO:1903335	GO:0008363
970	GO:0035683	GO:0060017	GO:2001150	GO:1900168	GO:0051571
971	GO:1902070	GO:2000553	GO:2001145	GO:0072254	GO:0048339
972	GO:0043620	GO:0030217	GO:2001143	GO:0071971	GO:0005662
973	GO:0030369	GO:0030218	GO:2001142	GO:0072011	GO:0043590
974	GO:0019153	GO:0010975	GO:2001141	GO:0036053	GO:0044820
975	GO:0080050	GO:0003215	GO:2001140	GO:0035759	GO:0044530
976	GO:0048082	GO:0048872	GO:2001137	GO:1902892	GO:0097117
977	GO:0051946	GO:0071442	GO:2001136	GO:0072284	GO:0061608
978	GO:0060567	GO:0032736	GO:2001135	GO:0035802	GO:0000387
979	GO:0106064	GO:0048568	GO:2001125	GO:0090346	GO:2000219
980	GO:0001560	GO:0035162	GO:2001113	GO:0047726	GO:0032467
981	GO:0106121	GO:0048485	GO:2001111	GO:2000195	GO:0035282
982	GO:0046466	GO:0060676	GO:2001108	GO:0070731	GO:0032784
983	GO:0032791	GO:0060065	GO:2001107	GO:1905393	GO:0043462
984	GO:0007463	GO:0035799	GO:2001106	GO:0010076	GO:0005085
985	GO:0003270	GO:0090102	GO:2001080	GO:0048457	GO:0003824
986	GO:0035642	GO:0000902	GO:2001076	GO:0080006	GO:0097113
987	GO:1902389	GO:0071356	GO:2001071	GO:0046525	GO:0044754
988	GO:0002085	GO:0071353	GO:2001070	GO:0050308	GO:0097091
989	GO:0042699	GO:0071599	GO:2001069	GO:0046922	GO:0043195
990	GO:0060979	GO:0032703	GO:2001066	GO:0062077	GO:0045648
991	GO:1903849	GO:0000987	GO:2001065	GO:0010124	GO:0008152
992	GO:0045608	GO:0048646	GO:2001057	GO:0022884	GO:0007043
993	GO:0060399	GO:0005134	GO:2001056	GO:0016416	GO:0016043
994	GO:0005142	GO:0033077	GO:2001055	GO:0060633	GO:0055060
995	GO:0009912	GO:0060374	GO:2001054	GO:1901026	GO:0070106
996	GO:0004664	GO:0072676	GO:2001051	GO:2000493	GO:2000774
997	GO:1900101	GO:0006959	GO:2001046	GO:0070280	GO:0006811
998	GO:0003241	GO:0070888	GO:2001045	GO:0003420	GO:0032116
999	GO:0001697	GO:0002520	GO:2001044	GO:0043602	GO:0097546
1000	GO:0042670	GO:0032753	GO:2001043	GO:0004939	GO:0098982
1001	GO:0017090	GO:0045165	GO:2001042	GO:1900212	GO:0051453
1002	GO:0060843	GO:0010719	GO:2001040	GO:0051278	GO:0000056
1003	GO:0044780	GO:0071345	GO:2001037	GO:0048497	GO:0045665
1004	GO:1902388	GO:0061085	GO:2001034	GO:0006188	GO:0042581
1005	GO:0032878	GO:0000977	GO:2001033	GO:0008119	GO:1905098
1006	GO:0060842	GO:0003180	GO:2001032	GO:0007421	GO:0045111
1007	GO:0061395	GO:0009967	GO:2001031	GO:0009092	GO:0006919
1008	GO:0017089	GO:0071773	GO:2001030	GO:0008273	GO:0070938
1009	GO:0048054	GO:2000611	GO:2001028	GO:1990430	GO:0051091
1010	GO:0048407	GO:0006338	GO:2001027	GO:0046693	GO:0009277
1011	GO:0004969	GO:0045582	GO:2001024	GO:0060369	GO:0033148
1012	GO:0010187	GO:0033600	GO:2001023	GO:0002729	GO:0010922
1013	GO:0032464	GO:0001709	GO:2001022	GO:0036401	GO:0051276
1014	GO:0070227	GO:2000703	GO:2001021	GO:0036325	GO:0044305
1015	GO:1904423	GO:0045622	GO:2001020	GO:0033611	GO:0048660
1016	GO:0042565	GO:0008285	GO:2001019	GO:0035333	GO:1900152
1017	GO:0070191	GO:2000607	GO:2001016	GO:0008949	GO:0010031
1018	GO:0002134	GO:0031929	GO:2001015	GO:0031861	GO:0033138
1019	GO:0060386	GO:0045597	GO:2001014	GO:0030716	GO:0042006
1020	GO:0019178	GO:0061290	GO:2001013	GO:0021938	GO:0000380
1021	GO:0140007	GO:0014065	GO:2001012	GO:0098595	GO:0090501
1022	GO:0102757	GO:2000683	GO:2001011	GO:0015882	GO:0008219
1023	GO:0004932	GO:0045599	GO:2001009	GO:0072166	GO:0008494
1024	GO:0004934	GO:0045061	GO:2001008	GO:0003876	GO:0042110
1025	GO:0106347	GO:0001223	GO:2001007	GO:0099579	GO:0016491
1026	GO:0038038	GO:0045064	GO:2001006	GO:0004940	GO:0060966
1027	GO:0009991	GO:0001228	GO:2000987	GO:0031694	GO:0000977
1028	GO:0008443	GO:0001817	GO:2000986	GO:0072302	GO:0021549
1029	GO:0017168	GO:2000679	GO:2000984	GO:0002025	GO:0048273
1030	GO:0005427	GO:0001819	GO:2000983	GO:1900200	GO:0005835
1031	GO:0071424	GO:0060231	GO:2000982	GO:0003156	GO:0051983
1032	GO:0047522	GO:2000617	GO:2000981	GO:0072278	GO:0016070
1033	GO:0036132	GO:0032689	GO:2000979	GO:0001997	GO:0070562
1034	GO:0047334	GO:0002088	GO:2000978	GO:0001996	GO:0090316
1035	GO:1990547	GO:0072179	GO:2000977	GO:0031649	GO:1905664
1036	GO:0120049	GO:0072178	GO:2000975	GO:0030893	GO:0031465
1037	GO:1900735	GO:0035898	GO:2000974	GO:2000401	GO:0035770
1038	GO:2000850	GO:2000114	GO:2000973	GO:0010028	GO:0003007
1039	GO:2000118	GO:0010332	GO:2000969	GO:0015229	GO:0048619
1040	GO:0050406	GO:1901536	GO:2000905	GO:0035684	GO:0002260
1041	GO:0090296	GO:0002572	GO:2000904	GO:0000711	GO:0051256
1042	GO:0047681	GO:0001806	GO:2000892	GO:0035598	GO:0009881
1043	GO:0016879	GO:0035457	GO:2000873	GO:0003972	GO:0006368
1044	GO:1902326	GO:0042421	GO:2000872	GO:0051730	GO:0010976
1045	GO:0097004	GO:0060037	GO:2000870	GO:0052903	GO:0000900
1046	GO:0047777	GO:0043627	GO:2000866	GO:0008215	GO:0008092
1047	GO:1905707	GO:0071837	GO:2000863	GO:0051400	GO:0035626
1048	GO:0010151	GO:0030101	GO:2000860	GO:1901307	GO:0006888
1049	GO:0043938	GO:0072107	GO:2000854	GO:0009447	GO:0030334
1050	GO:0021694	GO:0007399	GO:2000853	GO:0052899	GO:0009295
1051	GO:0097143	GO:0072182	GO:2000852	GO:1904571	GO:0004321
1052	GO:0102521	GO:0032754	GO:2000850	GO:0008870	GO:0006369
1053	GO:1902548	GO:0000900	GO:2000845	GO:0006793	GO:0019033
1054	GO:2001113	GO:0043022	GO:2000844	GO:0005146	GO:0043023
1055	GO:1902203	GO:0071230	GO:2000836	GO:1904708	GO:0005701
1056	GO:1901509	GO:0035235	GO:2000830	GO:0005502	GO:0030336
1057	GO:0070230	GO:0042149	GO:2000828	GO:0006649	GO:0005788
1058	GO:0006697	GO:2000766	GO:2000827	GO:0120202	GO:0007088
1059	GO:0016731	GO:0036294	GO:2000826	GO:1903899	GO:0070198
1060	GO:0009938	GO:0034453	GO:2000825	GO:0090555	GO:0030014
1061	GO:0002240	GO:0097730	GO:2000822	GO:0140327	GO:0006542
1062	GO:0140351	GO:0034454	GO:2000821	GO:0140347	GO:0030162
1063	GO:0097002	GO:0071539	GO:2000820	GO:0052902	GO:0034727
1064	GO:0045547	GO:0050768	GO:2000819	GO:0052904	GO:0051055
1065	GO:0042767	GO:0034451	GO:2000818	GO:2000622	GO:0000022
1066	GO:0006680	GO:0090316	GO:2000816	GO:0048793	GO:0006970
1067	GO:0140345	GO:0031122	GO:2000815	GO:0016653	GO:0007525
1068	GO:0050295	GO:1905515	GO:2000814	GO:1990061	GO:0032214
1069	GO:1902659	GO:0022027	GO:2000813	GO:0033552	GO:0060847
1070	GO:0070721	GO:0097150	GO:2000812	GO:2000446	GO:0045732
1071	GO:0035841	GO:0035869	GO:2000811	GO:0000100	GO:0048863
1072	GO:0035498	GO:0007098	GO:2000810	GO:0072012	GO:0000082
1073	GO:0000254	GO:0035735	GO:2000809	GO:0036128	GO:0032185
1074	GO:0071228	GO:0033365	GO:2000808	GO:0034974	GO:0034211
1075	GO:0061059	GO:0006279	GO:2000807	GO:1990822	GO:0010522
1076	GO:0061826	GO:0006513	GO:2000806	GO:0015802	GO:0035019
1077	GO:2000814	GO:0016574	GO:2000805	GO:0032002	GO:0010508
1078	GO:0032422	GO:0003674	GO:2000804	GO:0032003	GO:0055131
1079	GO:0140805	GO:0051298	GO:2000802	GO:1905647	GO:1902893
1080	GO:0019075	GO:0120099	GO:2000798	GO:0006921	GO:0080135
1081	GO:0032067	GO:0007099	GO:2000795	GO:1901382	GO:0030521
1082	GO:0097355	GO:0098535	GO:2000794	GO:0043381	GO:0060122
1083	GO:0035079	GO:0120098	GO:2000793	GO:0043009	GO:0045947
1084	GO:0038180	GO:0098536	GO:2000791	GO:0038171	GO:0045165
1085	GO:1902035	GO:0043710	GO:2000786	GO:0004949	GO:0051258
1086	GO:0120029	GO:0043709	GO:2000785	GO:0043260	GO:0071357
1087	GO:0032056	GO:0009277	GO:2000784	GO:0047708	GO:0048156
1088	GO:1902723	GO:0050839	GO:2000781	GO:0019800	GO:0030165
1089	GO:2000622	GO:0031225	GO:2000780	GO:0071691	GO:0019941
1090	GO:0106027	GO:0000245	GO:2000779	GO:0061835	GO:1902459
1091	GO:0010136	GO:0035066	GO:2000777	GO:0061826	GO:0016281
1092	GO:0061835	GO:0071004	GO:2000774	GO:2000814	GO:0090305
1093	GO:0061834	GO:0071005	GO:2000773	GO:0032422	GO:0044327
1094	GO:0061830	GO:1990935	GO:2000772	GO:0140805	GO:0060395
1095	GO:0035650	GO:0034693	GO:2000769	GO:0061059	GO:0032092
1096	GO:0004949	GO:1903241	GO:2000768	GO:1905213	GO:0000480
1097	GO:0043260	GO:0005689	GO:2000767	GO:0035079	GO:1901163
1098	GO:0070080	GO:0005684	GO:2000766	GO:0090535	GO:0000289
1099	GO:1990733	GO:0045943	GO:2000765	GO:1902035	GO:0004842
1100	GO:0030240	GO:0045945	GO:2000764	GO:0140801	GO:0034513
1101	GO:0014839	GO:0005686	GO:2000763	GO:1902288	GO:0005154
1102	GO:0015265	GO:0110016	GO:2000762	GO:0061712	GO:1903614
1103	GO:1990504	GO:0032433	GO:2000761	GO:1990145	GO:0006470
1104	GO:1990927	GO:0034046	GO:2000758	GO:0032056	GO:1904719
1105	GO:0090119	GO:0071598	GO:2000757	GO:0019629	GO:0031118
1106	GO:0019177	GO:0043204	GO:2000755	GO:0046421	GO:0030536
1107	GO:0070092	GO:0051491	GO:2000753	GO:0061834	GO:2000301
1108	GO:0006033	GO:0007215	GO:2000749	GO:1990504	GO:0010507
1109	GO:0003165	GO:0060998	GO:2000748	GO:0070080	GO:0061077
1110	GO:0036195	GO:0060999	GO:2000747	GO:1990733	GO:0032010
1111	GO:0051730	GO:0098908	GO:2000746	GO:0030240	GO:0035624
1112	GO:0006220	GO:0098586	GO:2000744	GO:0014839	GO:0071169
1113	GO:0003972	GO:1902416	GO:2000741	GO:0006768	GO:0044753
1114	GO:0070280	GO:0043232	GO:2000740	GO:0015265	GO:0001533
1115	GO:0043602	GO:0032797	GO:2000739	GO:0071406	GO:0000972
1116	GO:0047726	GO:1900453	GO:2000738	GO:1990927	GO:0071163
1117	GO:0035758	GO:1990812	GO:2000737	GO:0015272	GO:0008033
1118	GO:0009812	GO:0043679	GO:2000736	GO:0090119	GO:0043697
1119	GO:0090346	GO:1901800	GO:2000734	GO:0070092	GO:0005543
1120	GO:1902367	GO:0070840	GO:2000730	GO:0003165	GO:1903077
1121	GO:0033551	GO:2000301	GO:2000729	GO:0036195	GO:0030718
1122	GO:0106214	GO:0019897	GO:2000728	GO:0000409	GO:0001221
1123	GO:1900035	GO:0048027	GO:2000727	GO:0035650	GO:0090263
1124	GO:0043199	GO:0045211	GO:2000726	GO:0061830	GO:0097445
1125	GO:2000526	GO:1902373	GO:2000724	GO:0016791	GO:0003950
1126	GO:1900168	GO:1990825	GO:2000723	GO:0035498	GO:0008187
1127	GO:0072254	GO:0045947	GO:2000721	GO:0010020	GO:0050896
1128	GO:0071971	GO:0044830	GO:2000720	GO:0070346	GO:0030295
1129	GO:0072011	GO:1901386	GO:2000719	GO:0046817	GO:0007611
1130	GO:0003420	GO:0002092	GO:2000711	GO:0002676	GO:0060625
1131	GO:2000493	GO:1901254	GO:2000707	GO:0070100	GO:1905612
1132	GO:0046032	GO:0035613	GO:2000706	GO:0030298	GO:0000421
1133	GO:1901026	GO:0015030	GO:2000703	GO:0031729	GO:1904843
1134	GO:1905393	GO:0071902	GO:2000697	GO:0070234	GO:1902895
1135	GO:2000547	GO:0000801	GO:2000694	GO:0031726	GO:0010610
1136	GO:0010076	GO:0000800	GO:2000693	GO:0034112	GO:0031573
1137	GO:0048457	GO:1990385	GO:2000692	GO:0004836	GO:0032197
1138	GO:0035757	GO:0051310	GO:2000691	GO:0010635	GO:0006611
1139	GO:0080006	GO:1902412	GO:2000689	GO:1901528	GO:0051879
1140	GO:0046525	GO:0043539	GO:2000685	GO:1903452	GO:0044304
1141	GO:0050308	GO:0051257	GO:2000683	GO:0035099	GO:0099519
1142	GO:0046922	GO:0071542	GO:2000679	GO:0030034	GO:0009303
1143	GO:0062077	GO:1990403	GO:2000678	GO:0062064	GO:0106006
1144	GO:0010124	GO:0030902	GO:2000677	GO:0106009	GO:0012505
1145	GO:0016416	GO:0030901	GO:2000676	GO:0008700	GO:0002119
1146	GO:2000525	GO:0070975	GO:2000675	GO:0008675	GO:0006006
1147	GO:2000522	GO:0031573	GO:2000673	GO:0034729	GO:0099634
1148	GO:0060633	GO:0030325	GO:2000672	GO:0031151	GO:0031594
1149	GO:0038171	GO:0071383	GO:2000671	GO:0032983	GO:0021510
1150	GO:0140347	GO:0001046	GO:2000670	GO:0015277	GO:0034340
1151	GO:0004061	GO:0071385	GO:2000669	GO:0010047	GO:1990303
1152	GO:0003252	GO:0071549	GO:2000661	GO:0001715	GO:0035722
1153	GO:0003213	GO:0004879	GO:2000660	GO:0097128	GO:0070861
1154	GO:0003160	GO:0042921	GO:2000659	GO:0070141	GO:0022007
1155	GO:0003264	GO:0006111	GO:2000655	GO:0060284	GO:0017070
1156	GO:1901898	GO:0005759	GO:2000653	GO:0070179	GO:0006979
1157	GO:0021515	GO:0051879	GO:2000652	GO:2001106	GO:1902175
1158	GO:0086024	GO:0031946	GO:2000651	GO:0070125	GO:0008353
1159	GO:2000761	GO:0008289	GO:2000650	GO:0019529	GO:2000821
1160	GO:0097078	GO:0060603	GO:2000649	GO:0000908	GO:0000940
1161	GO:0021782	GO:0030518	GO:2000648	GO:1990205	GO:0097064
1162	GO:1905885	GO:0005496	GO:2000647	GO:0060708	GO:0070847
1163	GO:0004856	GO:1990239	GO:2000646	GO:0015928	GO:0044262
1164	GO:0019150	GO:0042711	GO:2000643	GO:0040022	GO:0001933
1165	GO:0120105	GO:0140677	GO:2000642	GO:1903354	GO:0018995
1166	GO:0032774	GO:0004883	GO:2000641	GO:0086083	GO:1903210
1167	GO:0002737	GO:0043402	GO:2000640	GO:0086042	GO:0008236
1168	GO:0061344	GO:0018149	GO:2000639	GO:0099699	GO:0007224
1169	GO:0140537	GO:0062023	GO:2000638	GO:0050124	GO:0019985
1170	GO:1901253	GO:0030216	GO:2000637	GO:0006045	GO:0035075
1171	GO:2000974	GO:0046914	GO:2000636	GO:0046380	GO:0060914
1172	GO:0098890	GO:0036457	GO:2000635	GO:0016422	GO:0005793
1173	GO:0097118	GO:0061436	GO:2000634	GO:0032429	GO:0031593
1174	GO:1902263	GO:0030280	GO:2000633	GO:0098734	GO:0034585
1175	GO:0002193	GO:0001533	GO:2000632	GO:0098599	GO:0019903
1176	GO:0003182	GO:0006415	GO:2000630	GO:0031630	GO:0060904
1177	GO:0072144	GO:2000640	GO:2000628	GO:0014886	GO:0021781
1178	GO:0072148	GO:0033314	GO:2000627	GO:0015838	GO:1990234
1179	GO:0060768	GO:0006270	GO:2000626	GO:0016941	GO:0008186
1180	GO:0014807	GO:0003688	GO:2000624	GO:0000328	GO:0005048
1181	GO:0061314	GO:0006260	GO:2000623	GO:0004415	GO:0006475
1182	GO:0003207	GO:0042113	GO:2000622	GO:0030294	GO:0007566
1183	GO:0070699	GO:1990782	GO:2000620	GO:0070295	GO:0072671
1184	GO:0070697	GO:0030183	GO:2000619	GO:0033906	GO:0009536
1185	GO:1901189	GO:0006954	GO:2000618	GO:0009961	GO:0098970
1186	GO:0019242	GO:0005068	GO:2000617	GO:0008667	GO:0008285
1187	GO:1990274	GO:0035591	GO:2000616	GO:0060263	GO:0036060
1188	GO:0001514	GO:0009536	GO:2000615	GO:0008160	GO:0035235
1189	GO:0140327	GO:0009853	GO:2000614	GO:0099152	GO:0032019
1190	GO:0043009	GO:0015977	GO:2000612	GO:0036033	GO:0007568
1191	GO:0052904	GO:0015979	GO:2000611	GO:0061010	GO:0012507
1192	GO:0052903	GO:0019253	GO:2000609	GO:0035261	GO:0070973
1193	GO:0052902	GO:0009507	GO:2000607	GO:0071921	GO:0090267
1194	GO:0008215	GO:0030536	GO:2000601	GO:0002764	GO:0045180
1195	GO:1901307	GO:0031261	GO:2000594	GO:0030108	GO:0007548
1196	GO:0009447	GO:0005656	GO:2000591	GO:0010815	GO:0040015
1197	GO:0052899	GO:1903688	GO:2000588	GO:0060448	GO:0007147
1198	GO:1904571	GO:0005664	GO:2000587	GO:0030984	GO:0004332
1199	GO:0008870	GO:0043021	GO:2000586	GO:0008719	GO:0008355
1200	GO:0006793	GO:0008355	GO:2000584	GO:0004150	GO:1904884
1201	GO:0005146	GO:0051169	GO:2000583	GO:0033688	GO:0007411
1202	GO:0005502	GO:0030527	GO:2000573	GO:1990108	GO:0070449
1203	GO:0006649	GO:0008150	GO:2000572	GO:0048728	GO:1902737
1204	GO:0120202	GO:0000786	GO:2000570	GO:0046167	GO:0072576
1205	GO:0090555	GO:0043303	GO:2000568	GO:0007381	GO:0061436
1206	GO:0048793	GO:0030159	GO:2000566	GO:0046939	GO:0099092
1207	GO:0043381	GO:0050863	GO:2000565	GO:0046403	GO:0016592
1208	GO:0051278	GO:0008180	GO:2000564	GO:0051734	GO:0030156
1209	GO:0032003	GO:0002260	GO:2000563	GO:0046404	GO:0036076
1210	GO:0001661	GO:0019722	GO:2000562	GO:0061173	GO:0060632
1211	GO:1905429	GO:0001772	GO:2000561	GO:0060305	GO:0120157
1212	GO:0016653	GO:0007265	GO:2000560	GO:0032231	GO:0051598
1213	GO:0018964	GO:0045860	GO:2000558	GO:0004631	GO:0030901
1214	GO:0033552	GO:0031519	GO:2000556	GO:0052707	GO:0042809
1215	GO:2000446	GO:0061484	GO:2000553	GO:0052706	GO:0048036
1216	GO:0021586	GO:0007339	GO:2000552	GO:0044876	GO:0099025
1217	GO:0072012	GO:0048563	GO:2000549	GO:1903257	GO:0042382
1218	GO:1900149	GO:0060088	GO:2000548	GO:0030745	GO:0002020
1219	GO:0036128	GO:0007040	GO:2000547	GO:1903253	GO:0009898
1220	GO:1990822	GO:0060113	GO:2000546	GO:0052699	GO:0097060
1221	GO:0015802	GO:0030050	GO:2000545	GO:0140479	GO:0019058
1222	GO:0033181	GO:0051875	GO:2000544	GO:0061686	GO:0010727
1223	GO:0032002	GO:0005938	GO:2000543	GO:1903255	GO:0071453
1224	GO:0007430	GO:0000146	GO:2000541	GO:0061613	GO:0000494
1225	GO:0034971	GO:0005765	GO:2000538	GO:0019564	GO:0045786
1226	GO:2000791	GO:0006886	GO:2000535	GO:1902636	GO:2000059
1227	GO:0019682	GO:0016324	GO:2000533	GO:0048572	GO:0003725
1228	GO:0043528	GO:0016459	GO:2000529	GO:0035452	GO:0007626
1229	GO:0006984	GO:0001845	GO:2000526	GO:0004664	GO:0045599
1230	GO:0004836	GO:0003774	GO:2000525	GO:0032774	GO:2000002
1231	GO:0034112	GO:0032391	GO:2000524	GO:0097078	GO:0035102
1232	GO:0031726	GO:0042470	GO:2000522	GO:0086024	GO:0030520
1233	GO:0031775	GO:0007601	GO:2000521	GO:1901898	GO:0031507
1234	GO:0070476	GO:0007600	GO:2000518	GO:0000254	GO:0001784
1235	GO:0070234	GO:0120025	GO:2000516	GO:0070697	GO:0043922
1236	GO:0000782	GO:0120044	GO:2000515	GO:0070699	GO:1900369
1237	GO:0014801	GO:0048839	GO:2000514	GO:0097118	GO:1990120
1238	GO:0031729	GO:0007423	GO:2000513	GO:0098890	GO:0098789
1239	GO:1905324	GO:0042490	GO:2000510	GO:0038180	GO:0032479
1240	GO:0030298	GO:0051904	GO:2000509	GO:1900101	GO:0032272
1241	GO:0004769	GO:0042462	GO:2000508	GO:0048575	GO:0048027
1242	GO:0034757	GO:0005516	GO:2000504	GO:0061395	GO:0000727
1243	GO:0070100	GO:0031034	GO:2000503	GO:0048054	GO:1900107
1244	GO:0003854	GO:0030241	GO:2000502	GO:0007463	GO:0006298
1245	GO:1903515	GO:0007163	GO:2000497	GO:0015740	GO:0004519
1246	GO:0010635	GO:0014057	GO:2000495	GO:0031317	GO:0022027
1247	GO:0008929	GO:0007264	GO:2000494	GO:1902070	GO:1905832
1248	GO:0008675	GO:0016477	GO:2000493	GO:0048082	GO:0007339
1249	GO:0004068	GO:0005525	GO:2000491	GO:0001560	GO:0045736
1250	GO:0080153	GO:0032794	GO:2000490	GO:0032464	GO:0061743
1251	GO:0031151	GO:0032970	GO:2000489	GO:0070227	GO:1905818
1252	GO:0032470	GO:0003924	GO:2000487	GO:0002737	GO:0004825
1253	GO:1903233	GO:0032154	GO:2000486	GO:1901253	GO:0030183
1254	GO:0014883	GO:0006996	GO:2000481	GO:0001661	GO:1990000
1255	GO:0034729	GO:0000915	GO:2000480	GO:1905429	GO:1900114
1256	GO:0008700	GO:0040017	GO:2000479	GO:2000522	GO:0008013
1257	GO:0070346	GO:0030865	GO:2000474	GO:2000525	GO:0048822
1258	GO:0106009	GO:0018105	GO:2000473	GO:0035757	GO:0009725
1259	GO:0062064	GO:0099523	GO:2000469	GO:2000547	GO:1903755
1260	GO:0086039	GO:0038166	GO:2000467	GO:0046032	GO:0034693
1261	GO:0061831	GO:0000082	GO:2000465	GO:0006220	GO:0014062
1262	GO:0030034	GO:0043226	GO:2000464	GO:0010136	GO:0097635
1263	GO:0035099	GO:0010666	GO:2000463	GO:0106027	GO:0001223
1264	GO:1901528	GO:0098989	GO:2000458	GO:1902723	GO:0060999
1265	GO:0102294	GO:0098696	GO:2000454	GO:0120029	GO:0016891
1266	GO:0002676	GO:0048168	GO:2000452	GO:0097355	GO:0070532
1267	GO:0035552	GO:0106310	GO:2000451	GO:0032067	GO:0004879
1268	GO:0007146	GO:0051346	GO:2000448	GO:0019075	GO:0010942
1269	GO:0097422	GO:2001222	GO:2000446	GO:0006033	GO:0071333
1270	GO:0032429	GO:0060996	GO:2000439	GO:0019177	GO:0044325
1271	GO:0016422	GO:0099148	GO:2000438	GO:0004061	GO:0010457
1272	GO:0046380	GO:1990443	GO:2000436	GO:0007430	GO:0090559
1273	GO:1901315	GO:0032839	GO:2000435	GO:0033181	GO:0031962
1274	GO:2000780	GO:0099004	GO:2000434	GO:1900149	GO:0040003
1275	GO:0010337	GO:1903076	GO:2000433	GO:0021586	GO:0048046
1276	GO:0042140	GO:0035254	GO:2000431	GO:0018964	GO:0034641
1277	GO:0046817	GO:0099524	GO:2000429	GO:0097143	GO:0046914
1278	GO:0006045	GO:0005954	GO:2000427	GO:0070230	GO:0005975
1279	GO:0060474	GO:0099634	GO:2000426	GO:0140351	GO:0031234
1280	GO:0050124	GO:2000124	GO:2000424	GO:0008929	GO:0031469
1281	GO:0071820	GO:0099573	GO:2000420	GO:0003959	GO:2001234
1282	GO:0021558	GO:0098978	GO:2000418	GO:0015942	GO:0016050
1283	GO:0021557	GO:0051928	GO:2000417	GO:0030272	GO:0000132
1284	GO:0099699	GO:0004683	GO:2000415	GO:0034015	GO:0007304
1285	GO:0030946	GO:0009931	GO:2000412	GO:0016861	GO:0010008
1286	GO:0010376	GO:0098970	GO:2000410	GO:0019324	GO:0051020
1287	GO:0098734	GO:1902108	GO:2000409	GO:0060334	GO:0070006
1288	GO:0098599	GO:0022626	GO:2000408	GO:1990565	GO:1904914
1289	GO:0035513	GO:0022625	GO:2000406	GO:0015252	GO:0003281
1290	GO:0030287	GO:0000027	GO:2000405	GO:2001108	GO:0007519
1291	GO:0005275	GO:0003735	GO:2000404	GO:1905356	GO:0035591
1292	GO:0010047	GO:2000059	GO:2000403	GO:0101023	GO:2000352
1293	GO:0015842	GO:1904667	GO:2000402	GO:0033149	GO:0043113
1294	GO:0090740	GO:0002181	GO:2000401	GO:0030047	GO:0001940
1295	GO:0006856	GO:1901796	GO:2000399	GO:0018021	GO:0044839
1296	GO:0060327	GO:0006364	GO:2000397	GO:0033863	GO:0060421
1297	GO:0032034	GO:0042273	GO:2000394	GO:1990879	GO:0031397
1298	GO:0046481	GO:0008097	GO:2000393	GO:0031421	GO:0019827
1299	GO:0042550	GO:0005840	GO:2000392	GO:0044374	GO:0000322
1300	GO:0001715	GO:0019843	GO:2000391	GO:0046337	GO:0032508
1301	GO:1905034	GO:1990948	GO:2000389	GO:1902563	GO:0016874
1302	GO:0097128	GO:2000435	GO:2000388	GO:0004807	GO:0016441
1303	GO:0070141	GO:0099562	GO:2000386	GO:0019682	GO:0005080
1304	GO:0032983	GO:0099092	GO:2000384	GO:0140345	GO:0007015
1305	GO:0014739	GO:0070842	GO:2000382	GO:0019242	GO:0001708
1306	GO:0071672	GO:0061136	GO:2000381	GO:0016879	GO:0001671
1307	GO:0019137	GO:0099572	GO:2000380	GO:0002134	GO:0034398
1308	GO:0052706	GO:0098919	GO:2000379	GO:0106347	GO:0002088
1309	GO:0051685	GO:0035418	GO:2000378	GO:0090296	GO:0071391
1310	GO:0061429	GO:0098962	GO:2000377	GO:0120049	GO:0018215
1311	GO:0052707	GO:0050847	GO:2000376	GO:1904423	GO:0072318
1312	GO:0089716	GO:0061002	GO:2000374	GO:0045547	GO:0001825
1313	GO:0021503	GO:0060736	GO:2000373	GO:0002240	GO:0007432
1314	GO:0004306	GO:0070936	GO:2000372	GO:0009938	GO:0031489
1315	GO:0004631	GO:0000209	GO:2000371	GO:0010151	GO:0003872
1316	GO:0046939	GO:0001541	GO:2000370	GO:1902326	GO:0043408
1317	GO:0102799	GO:0030521	GO:2000369	GO:0010187	GO:0030145
1318	GO:0018063	GO:0061630	GO:2000368	GO:0080050	GO:0009269
1319	GO:0060305	GO:2000058	GO:2000367	GO:0019153	GO:0061665
1320	GO:0061173	GO:0048511	GO:2000363	GO:0007450	GO:0032079
1321	GO:0046404	GO:0051865	GO:2000360	GO:1902490	GO:0005657
1322	GO:0051734	GO:0031398	GO:2000359	GO:0015603	GO:0060965
1323	GO:0046403	GO:1905528	GO:2000358	GO:0046466	GO:0018076
1324	GO:0061030	GO:0035037	GO:2000357	GO:0017089	GO:0050321
1325	GO:0070041	GO:0042752	GO:2000355	GO:1902388	GO:0045211
1326	GO:0016436	GO:0014068	GO:2000354	GO:1902389	GO:0004818
1327	GO:0008334	GO:0035641	GO:2000353	GO:0042559	GO:0035887
1328	GO:0070044	GO:0061743	GO:2000351	GO:0047809	GO:0042307
1329	GO:0010807	GO:0042220	GO:2000350	GO:0046296	GO:1990403
1330	GO:1903255	GO:0000502	GO:2000349	GO:1902448	GO:0008023
1331	GO:0061686	GO:0004842	GO:2000348	GO:0090251	GO:0030515
1332	GO:0043049	GO:0042542	GO:2000347	GO:0004037	GO:0039604
1333	GO:0140479	GO:0032570	GO:2000346	GO:0051051	GO:0044391
1334	GO:0052699	GO:1990416	GO:2000345	GO:0044377	GO:0043515
1335	GO:1903253	GO:0009897	GO:2000344	GO:0004347	GO:0000915
1336	GO:0003810	GO:0006457	GO:2000343	GO:0019779	GO:0042246
1337	GO:0030745	GO:0005788	GO:2000342	GO:0019778	GO:0140585
1338	GO:1903257	GO:0034663	GO:2000341	GO:0016160	GO:0060828
1339	GO:0004821	GO:0046598	GO:2000340	GO:0007495	GO:0006096
1340	GO:0006427	GO:0016972	GO:2000338	GO:0035321	GO:0007293
1341	GO:0044876	GO:0045785	GO:2000334	GO:0140720	GO:0039703
1342	GO:0034518	GO:0004656	GO:2000331	GO:0009339	GO:0061767
1343	GO:0004408	GO:0003756	GO:2000330	GO:0110129	GO:0031072
1344	GO:0032444	GO:0071456	GO:2000329	GO:0070824	GO:0007356
1345	GO:0140535	GO:0018401	GO:2000324	GO:0031078	GO:1901216
1346	GO:1990501	GO:0035722	GO:2000323	GO:0002176	GO:2001255
1347	GO:1990281	GO:0005178	GO:2000321	GO:0090566	GO:0010971
1348	GO:0070533	GO:0038155	GO:2000320	GO:1902815	GO:0039545
1349	GO:0014886	GO:1902175	GO:2000319	GO:0061450	GO:0001555
1350	GO:0070673	GO:0016222	GO:2000318	GO:0004730	GO:0060153
1351	GO:0070671	GO:0098761	GO:2000317	GO:0120159	GO:0071168
1352	GO:0045293	GO:0016853	GO:2000316	GO:0035657	GO:0070034
1353	GO:0090310	GO:0015035	GO:2000314	GO:1904183	GO:0000045
1354	GO:0032995	GO:0034975	GO:2000313	GO:1902380	GO:0071896
1355	GO:0010308	GO:0006777	GO:2000312	GO:1903423	GO:1990435
1356	GO:0031630	GO:0008940	GO:2000311	GO:0061499	GO:0060293
1357	GO:1903340	GO:0060077	GO:2000310	GO:0047023	GO:0006407
1358	GO:0015277	GO:0099645	GO:2000309	GO:0047035	GO:0140612
1359	GO:0008902	GO:0098690	GO:2000308	GO:2001199	GO:0016746
1360	GO:0008972	GO:0098982	GO:2000306	GO:0045343	GO:0050177
1361	GO:0046087	GO:0003824	GO:2000305	GO:2000552	GO:0009411
1362	GO:1900408	GO:0061598	GO:2000304	GO:0008811	GO:0031990
1363	GO:0140330	GO:0043546	GO:2000303	GO:0071271	GO:0005881
1364	GO:0098567	GO:0018315	GO:2000302	GO:0030942	GO:0010608
1365	GO:1990196	GO:0099091	GO:2000301	GO:0061113	GO:0016442
1366	GO:0005129	GO:0097060	GO:2000300	GO:1902728	GO:0016222
1367	GO:0034653	GO:0097112	GO:2000299	GO:0080119	GO:1902595
1368	GO:0008401	GO:0061599	GO:2000298	GO:0102773	GO:0150007
1369	GO:0048385	GO:0032324	GO:2000297	GO:1903804	GO:0035061
1370	GO:1990762	GO:0006605	GO:2000296	GO:1990222	GO:0015074
1371	GO:1904689	GO:0045184	GO:2000294	GO:0097026	GO:0030543
1372	GO:0071469	GO:0008152	GO:2000293	GO:2001040	GO:1990726
1373	GO:0007381	GO:0030674	GO:2000292	GO:0044788	GO:0038155
1374	GO:0032945	GO:0007529	GO:2000291	GO:0005969	GO:0044389
1375	GO:0034346	GO:0010038	GO:2000289	GO:0048264	GO:0061773
1376	GO:1903901	GO:0099144	GO:2000288	GO:0035150	GO:0000212
1377	GO:0048728	GO:0072579	GO:2000287	GO:0098572	GO:0070095
1378	GO:0015838	GO:0035172	GO:2000286	GO:0043404	GO:1900449
1379	GO:0034405	GO:0030097	GO:2000280	GO:0015056	GO:1902850
1380	GO:0038157	GO:0035363	GO:2000279	GO:0010578	GO:0007229
1381	GO:0030526	GO:0042386	GO:2000278	GO:0007282	GO:0006090
1382	GO:0021555	GO:1902807	GO:2000277	GO:0035183	GO:1990935
1383	GO:0086042	GO:0070830	GO:2000276	GO:0030724	GO:0043507
1384	GO:0021575	GO:0008286	GO:2000275	GO:1902021	GO:0071383
1385	GO:1905356	GO:0032886	GO:2000274	GO:0071977	GO:0048738
1386	GO:0046386	GO:0030178	GO:2000273	GO:0098561	GO:0045860
1387	GO:0004139	GO:0007389	GO:2000272	GO:0009454	GO:0008428
1388	GO:0030228	GO:2000134	GO:2000271	GO:1901875	GO:0031116
1389	GO:0033149	GO:0031274	GO:2000270	GO:0097029	GO:0031054
1390	GO:0097283	GO:0007026	GO:2000269	GO:0031732	GO:0071004
1391	GO:0101023	GO:0043161	GO:2000266	GO:2000549	GO:0070936
1392	GO:1902174	GO:0001708	GO:2000261	GO:0110151	GO:0017069
1393	GO:2001108	GO:0016043	GO:2000256	GO:2000652	GO:0035307
1394	GO:1990565	GO:0005923	GO:2000255	GO:0090059	GO:0032940
1395	GO:0008867	GO:0030877	GO:2000254	GO:0048759	GO:0031398
1396	GO:0019698	GO:0090090	GO:2000253	GO:0043297	GO:0044326
1397	GO:0015252	GO:0016342	GO:2000252	GO:0140096	GO:1990511
1398	GO:0061821	GO:0019887	GO:2000251	GO:0048800	GO:1901536
1399	GO:0033292	GO:0051010	GO:2000250	GO:0046673	GO:0099140
1400	GO:2001257	GO:0016328	GO:2000249	GO:2000245	GO:0031034
1401	GO:0098910	GO:0008013	GO:2000247	GO:0030697	GO:0006383
1402	GO:0046121	GO:0045595	GO:2000245	GO:0030696	GO:0001731
1403	GO:0031836	GO:0005912	GO:2000243	GO:0072499	GO:0007266
1404	GO:0046283	GO:0032587	GO:2000242	GO:0008302	GO:0097386
1405	GO:0032449	GO:1990909	GO:2000241	GO:0051424	GO:0043495
1406	GO:0030047	GO:0120162	GO:2000238	GO:0045478	GO:0007269
1407	GO:0034974	GO:0016055	GO:2000237	GO:0071376	GO:0032580
1408	GO:0000100	GO:1904781	GO:2000235	GO:0051458	GO:0051592
1409	GO:0015806	GO:0045295	GO:2000234	GO:2000852	GO:0048193
1410	GO:0031942	GO:0045732	GO:2000233	GO:0019294	GO:0035293
1411	GO:0002190	GO:0045736	GO:2000232	GO:0008676	GO:0042162
1412	GO:0002192	GO:0051988	GO:2000231	GO:0046364	GO:0071005
1413	GO:0097158	GO:0004356	GO:2000230	GO:0018364	GO:0031053
1414	GO:0061298	GO:0006807	GO:2000227	GO:0036009	GO:1903690
1415	GO:0097601	GO:0006542	GO:2000225	GO:1902075	GO:0042734
1416	GO:0140112	GO:0016874	GO:2000222	GO:2000029	GO:1903902
1417	GO:0003376	GO:0055059	GO:2000221	GO:0080060	GO:0007605
1418	GO:1905364	GO:0045178	GO:2000220	GO:0080155	GO:0070530
1419	GO:0090520	GO:0045977	GO:2000219	GO:0071718	GO:0001893
1420	GO:0038036	GO:0000159	GO:2000218	GO:1902031	GO:0008360
1421	GO:0086036	GO:1990535	GO:2000217	GO:1902570	GO:0048011
1422	GO:1901019	GO:0019731	GO:2000214	GO:1904744	GO:0005930
1423	GO:1905647	GO:0007617	GO:2000213	GO:0062070	GO:0045794
1424	GO:0048307	GO:0031594	GO:2000212	GO:0000418	GO:0045604
1425	GO:0035759	GO:0030111	GO:2000211	GO:0051956	GO:0045807
1426	GO:0061141	GO:0051124	GO:2000210	GO:0060358	GO:0030951
1427	GO:0021740	GO:0019732	GO:2000209	GO:0048135	GO:0060766
1428	GO:0042167	GO:0051563	GO:2000208	GO:0047044	GO:2000637
1429	GO:0004392	GO:1905598	GO:2000203	GO:0072156	GO:1903688
1430	GO:1903300	GO:0002265	GO:2000200	GO:0035932	GO:1902807
1431	GO:0010167	GO:0045665	GO:2000198	GO:0120097	GO:0016323
1432	GO:0003959	GO:0070381	GO:2000196	GO:0031718	GO:0006833
1433	GO:0060334	GO:1902949	GO:2000195	GO:0008473	GO:0034774
1434	GO:0035333	GO:0043280	GO:2000194	GO:0062034	GO:0035197
1435	GO:0034480	GO:0032722	GO:2000193	GO:0062046	GO:0043198
1436	GO:0008510	GO:0034362	GO:2000192	GO:0010587	GO:0045576
1437	GO:0140647	GO:0150003	GO:2000191	GO:0007348	GO:0098850
1438	GO:0061911	GO:0005791	GO:2000186	GO:0007444	GO:0030544
1439	GO:0004807	GO:0005790	GO:2000185	GO:0043333	GO:0046718
1440	GO:0048210	GO:0005158	GO:2000184	GO:1901663	GO:0050658
1441	GO:0015942	GO:0005798	GO:2000182	GO:0043334	GO:0000054
1442	GO:2000795	GO:0007176	GO:2000179	GO:0061638	GO:0007080
1443	GO:0030272	GO:0046330	GO:2000178	GO:0045228	GO:0000902
1444	GO:0060689	GO:0043406	GO:2000177	GO:0046377	GO:0072494
1445	GO:0140031	GO:0010800	GO:2000176	GO:0043175	GO:0071953
1446	GO:1901021	GO:0043235	GO:2000173	GO:0016031	GO:0009617
1447	GO:0098907	GO:0042327	GO:2000172	GO:0051873	GO:0007017
1448	GO:0019324	GO:0071287	GO:2000171	GO:0140625	GO:0008061
1449	GO:0086070	GO:0071320	GO:2000170	GO:0001730	GO:0016251
1450	GO:0086066	GO:0016199	GO:2000169	GO:0060700	GO:0004356
1451	GO:0036309	GO:1904022	GO:2000167	GO:1905536	GO:0017151
1452	GO:0003863	GO:0030198	GO:2000158	GO:0007319	GO:0016032
1453	GO:0016861	GO:0045821	GO:2000157	GO:0045196	GO:1903897
1454	GO:0042335	GO:0032731	GO:2000156	GO:0002439	GO:0098964
1455	GO:1904451	GO:2000463	GO:2000152	GO:0006671	GO:0016579
1456	GO:0034015	GO:0032930	GO:2000147	GO:0035508	GO:0072579
1457	GO:0002017	GO:0042157	GO:2000146	GO:0019154	GO:0051787
1458	GO:0060662	GO:0050829	GO:2000145	GO:0015746	GO:0001772
1459	GO:0060486	GO:0006990	GO:2000144	GO:0015361	GO:0000724
1460	GO:0018021	GO:0048169	GO:2000143	GO:0015137	GO:0009948
1461	GO:0006921	GO:0061844	GO:2000142	GO:0015744	GO:0008021
1462	GO:1905329	GO:0032092	GO:2000138	GO:1903094	GO:0070064
1463	GO:0070125	GO:1900122	GO:2000137	GO:0080045	GO:0010827
1464	GO:1990205	GO:0008088	GO:2000136	GO:0080046	GO:0004312
1465	GO:0000908	GO:0001967	GO:2000134	GO:2000828	GO:0070417
1466	GO:0098595	GO:0007189	GO:2000130	GO:0030142	GO:0044309
1467	GO:0048497	GO:0061097	GO:2000124	GO:0035485	GO:0070436
1468	GO:0019529	GO:2000310	GO:2000123	GO:0034039	GO:0042470
1469	GO:0015882	GO:0043408	GO:2000122	GO:0007272	GO:0030032
1470	GO:0015229	GO:0007186	GO:2000121	GO:0019119	GO:0036477
1471	GO:2001106	GO:0051044	GO:2000120	GO:0034669	GO:0034045
1472	GO:0031694	GO:0007626	GO:2000119	GO:0003366	GO:0051148
1473	GO:0070179	GO:0032760	GO:2000118	GO:0060809	GO:0060231
1474	GO:0060284	GO:1905898	GO:2000117	GO:0048354	GO:0060029
1475	GO:0010028	GO:0070206	GO:2000116	GO:0035880	GO:0008234
1476	GO:0031649	GO:0035253	GO:2000114	GO:0033278	GO:0030335
1477	GO:0001996	GO:1905896	GO:2000111	GO:1905114	GO:1903526
1478	GO:0001997	GO:1905906	GO:2000110	GO:0030715	GO:0045335
1479	GO:1902636	GO:1905893	GO:2000109	GO:0009951	GO:0030177
1480	GO:0060708	GO:0043410	GO:2000108	GO:0140466	GO:0003008
1481	GO:0015928	GO:0043395	GO:2000107	GO:0071418	GO:0031023
1482	GO:0007421	GO:0050729	GO:2000105	GO:2001043	GO:0016832
1483	GO:0009092	GO:0043393	GO:2000104	GO:0060196	GO:0071280
1484	GO:0086083	GO:1902961	GO:2000103	GO:0086021	GO:0031429
1485	GO:1903354	GO:0031232	GO:2000100	GO:0086020	GO:0032916
1486	GO:0005848	GO:0051233	GO:2000098	GO:1904398	GO:0022409
1487	GO:0061725	GO:1990761	GO:2000097	GO:0061744	GO:0008656
1488	GO:1905693	GO:0014005	GO:2000096	GO:0099738	GO:0016082
1489	GO:0006505	GO:1900181	GO:2000095	GO:0051081	GO:0009952
1490	GO:0060032	GO:0031093	GO:2000082	GO:0008390	GO:0071407
1491	GO:0021938	GO:0010739	GO:2000080	GO:0008392	GO:1904644
1492	GO:0008949	GO:0071280	GO:2000078	GO:0016712	GO:0046832
1493	GO:0033611	GO:0005641	GO:2000077	GO:0019373	GO:0030478
1494	GO:0040022	GO:1905945	GO:2000074	GO:0008405	GO:0048320
1495	GO:0036401	GO:0050890	GO:2000071	GO:0008404	GO:0016934
1496	GO:0002729	GO:0070050	GO:2000070	GO:0070330	GO:0051402
1497	GO:0060369	GO:0034363	GO:2000069	GO:0015315	GO:0061053
1498	GO:0046693	GO:0001878	GO:2000068	GO:0015527	GO:1904781
1499	GO:0002025	GO:1904399	GO:2000067	GO:0004077	GO:0048665
1500	GO:1903452	GO:1903523	GO:2000065	GO:0004078	GO:0030216
1501	GO:1901382	GO:0042056	GO:2000064	GO:0042966	GO:0071542
1502	GO:0015272	GO:0050803	GO:2000063	GO:0140481	GO:0048208
1503	GO:1990879	GO:0009314	GO:2000062	GO:0010995	GO:0140296
1504	GO:0090535	GO:0055037	GO:2000060	GO:0070541	GO:0005773
1505	GO:1905213	GO:0048143	GO:2000059	GO:0007317	GO:0060750
1506	GO:0071691	GO:0045429	GO:2000058	GO:0006780	GO:0045840
1507	GO:0019800	GO:1990777	GO:2000057	GO:0000335	GO:0032029
1508	GO:0019629	GO:0005905	GO:2000055	GO:0030720	GO:0044396
1509	GO:0046421	GO:0050918	GO:2000054	GO:0045837	GO:0097107
1510	GO:0000409	GO:0007417	GO:2000052	GO:1904397	GO:0060993
1511	GO:0048572	GO:0030549	GO:2000051	GO:0035373	GO:0001093
1512	GO:0071406	GO:0001774	GO:2000050	GO:0034474	GO:0050863
1513	GO:0006768	GO:0030546	GO:2000049	GO:0032296	GO:0099144
1514	GO:0047708	GO:0034185	GO:2000048	GO:0106410	GO:0031509
1515	GO:1903899	GO:1904591	GO:2000047	GO:0008677	GO:0043410
1516	GO:1904708	GO:1900221	GO:2000045	GO:0000388	GO:0016925
1517	GO:0033863	GO:0050750	GO:2000043	GO:0010420	GO:2000767
1518	GO:0051400	GO:0010288	GO:2000041	GO:0008689	GO:0097150
1519	GO:0031421	GO:0045745	GO:2000039	GO:0004395	GO:0060211
1520	GO:0044374	GO:0009986	GO:2000038	GO:0061543	GO:0045069
1521	GO:0046337	GO:0016322	GO:2000037	GO:0008425	GO:0045945
1522	GO:0140801	GO:0050786	GO:2000036	GO:0006727	GO:0071447
1523	GO:0004940	GO:0005796	GO:2000035	GO:0006726	GO:0006626
1524	GO:0099579	GO:0007409	GO:2000034	GO:0048072	GO:0030708
1525	GO:0004939	GO:0004867	GO:2000033	GO:0031084	GO:0033574
1526	GO:1902892	GO:1902514	GO:2000032	GO:1990512	GO:0070087
1527	GO:1903335	GO:0051425	GO:2000031	GO:0004852	GO:0006361
1528	GO:0001111	GO:0008203	GO:2000030	GO:0035758	GO:0002625
1529	GO:0140279	GO:0051091	GO:2000029	GO:2000526	GO:2000035
1530	GO:0070731	GO:0031904	GO:2000028	GO:0097022	GO:1904047
1531	GO:0022884	GO:1902950	GO:2000027	GO:0042810	GO:0070846
1532	GO:0035598	GO:0098815	GO:2000026	GO:0040027	GO:0022603
1533	GO:1990145	GO:0005109	GO:2000025	GO:0030735	GO:0072738
1534	GO:0061712	GO:0097449	GO:2000024	GO:0042245	GO:0000725
1535	GO:0048575	GO:0010996	GO:2000023	GO:0008452	GO:0001522
1536	GO:1902288	GO:0007193	GO:2000022	GO:0070625	GO:0044182
1537	GO:1902563	GO:1903048	GO:2000020	GO:0004847	GO:0035371
1538	GO:0036053	GO:1990090	GO:2000019	GO:0004039	GO:2001032
1539	GO:0003876	GO:1904472	GO:2000018	GO:0004485	GO:0042462
1540	GO:0072284	GO:0010823	GO:2000017	GO:0016433	GO:0051233
1541	GO:0008507	GO:0034361	GO:2000016	GO:0031556	GO:0090084
1542	GO:0033550	GO:0050867	GO:2000014	GO:0038196	GO:0005726
1543	GO:1903753	GO:0033130	GO:2000013	GO:0120274	GO:0055037
1544	GO:0035452	GO:1901224	GO:2000012	GO:1990228	GO:0001662
1545	GO:0009547	GO:0071874	GO:2000011	GO:0052837	GO:0007601
1546	GO:0019784	GO:0032590	GO:2000010	GO:1902503	GO:1905341
1547	GO:1904200	GO:0034364	GO:2000009	GO:0097163	GO:0042138
1548	GO:0008430	GO:0030134	GO:2000008	GO:0001552	GO:0097730
1549	GO:0051999	GO:0006878	GO:2000007	GO:2000355	GO:0007084
1550	GO:0033596	GO:0044304	GO:2000005	GO:0006452	GO:0008426
1551	GO:0002717	GO:0034121	GO:2000003	GO:0014842	GO:0086048
1552	GO:0043907	GO:0090026	GO:2000002	GO:1901052	GO:0030241
1553	GO:0043906	GO:0050830	GO:2000001	GO:0017174	GO:1990893
1554	GO:0014052	GO:0106003	GO:1990986	GO:0016656	GO:0070550
1555	GO:0005094	GO:0070555	GO:1990984	GO:0030678	GO:1990414
1556	GO:0002709	GO:0061098	GO:1990983	GO:0008709	GO:0061827
1557	GO:0036343	GO:0051262	GO:1990976	GO:0003857	GO:0070336
1558	GO:0010020	GO:0010469	GO:1990972	GO:0048056	GO:2000011
1559	GO:0006617	GO:1903223	GO:1990971	GO:0035204	GO:0071390
1560	GO:0004798	GO:1900454	GO:1990969	GO:0060289	GO:0036180
1561	GO:0097233	GO:0048669	GO:1990968	GO:0060288	GO:1904115
1562	GO:0009157	GO:0051402	GO:1990966	GO:0035153	GO:0007029
1563	GO:0006233	GO:0005887	GO:1990964	GO:0014018	GO:0090306
1564	GO:0019136	GO:1990000	GO:1990963	GO:0009608	GO:0009941
1565	GO:0048830	GO:0010952	GO:1990962	GO:0045316	GO:1902108
1566	GO:0004136	GO:0040014	GO:1990961	GO:0046331	GO:0016573
1567	GO:0004137	GO:0043198	GO:1990960	GO:0035171	GO:0022625
1568	GO:0036408	GO:0032588	GO:1990959	GO:0042686	GO:0030036
1569	GO:1903900	GO:0016504	GO:1990955	GO:0045466	GO:0071353
1570	GO:0070268	GO:1905908	GO:1990953	GO:0080118	GO:0036123
1571	GO:0061176	GO:0032755	GO:1990949	GO:0018454	GO:0007173
1572	GO:0006170	GO:0097645	GO:1990948	GO:0106282	GO:0040008
1573	GO:0031241	GO:0000226	GO:1990947	GO:0106283	GO:0071011
1574	GO:0019371	GO:0021987	GO:1990946	GO:0106281	GO:0070922
1575	GO:0048491	GO:0030953	GO:1990943	GO:0070901	GO:0009058
1576	GO:0061670	GO:0000922	GO:1990942	GO:0047015	GO:0035641
1577	GO:0061796	GO:0022008	GO:1990941	GO:0062173	GO:2000679
1578	GO:0002337	GO:1902850	GO:1990938	GO:0030283	GO:0042306
1579	GO:0033632	GO:0060236	GO:1990937	GO:0034708	GO:0048509
1580	GO:0090164	GO:0042994	GO:1990935	GO:0046498	GO:0110016
1581	GO:0009433	GO:0072089	GO:1990932	GO:0005756	GO:0005652
1582	GO:1903331	GO:0007091	GO:1990931	GO:0004152	GO:1903679
1583	GO:0002761	GO:0043170	GO:1990930	GO:0015038	GO:0150012
1584	GO:0055123	GO:0000288	GO:1990929	GO:1990831	GO:0097157
1585	GO:0002093	GO:0006301	GO:1990928	GO:0010464	GO:0031428
1586	GO:0097541	GO:0004535	GO:1990927	GO:0045602	GO:0090161
1587	GO:0070762	GO:0031251	GO:1990926	GO:0021754	GO:0140359
1588	GO:0120107	GO:0044238	GO:1990923	GO:0021570	GO:0042799
1589	GO:0070631	GO:0051258	GO:1990918	GO:0060876	GO:0072386
1590	GO:0097098	GO:0000917	GO:1990917	GO:0021599	GO:0051123
1591	GO:0021888	GO:0032153	GO:1990916	GO:0021571	GO:1903206
1592	GO:1990257	GO:0043093	GO:1990915	GO:0007634	GO:0050775
1593	GO:0106166	GO:0090529	GO:1990914	GO:0031798	GO:0035567
1594	GO:0099526	GO:1990586	GO:1990913	GO:0060011	GO:0031012
1595	GO:1904071	GO:0009733	GO:1990911	GO:0099048	GO:0070934
1596	GO:0010375	GO:0048573	GO:1990910	GO:0003012	GO:0050867
1597	GO:0035666	GO:0009737	GO:1990909	GO:0140225	GO:0001656
1598	GO:0120274	GO:0009585	GO:1990907	GO:1900074	GO:0052572
1599	GO:0000402	GO:0009826	GO:1990899	GO:0106166	GO:0000469
1600	GO:0008974	GO:0010119	GO:1990898	GO:0070631	GO:0045216
1601	GO:0008934	GO:0009649	GO:1990896	GO:0070762	GO:0030706
1602	GO:0071818	GO:0010017	GO:1990893	GO:0097541	GO:0006995
1603	GO:0019320	GO:0009409	GO:1990890	GO:0002093	GO:0046843
1604	GO:0047270	GO:0007623	GO:1990889	GO:0009220	GO:0006612
1605	GO:0008052	GO:2000028	GO:1990883	GO:0001607	GO:0045666
1606	GO:0008295	GO:0010031	GO:1990879	GO:1902856	GO:1904792
1607	GO:0006597	GO:0042393	GO:1990877	GO:0034724	GO:0002091
1608	GO:0004014	GO:0015934	GO:1990876	GO:0051294	GO:2000036
1609	GO:0034424	GO:0015935	GO:1990875	GO:0051012	GO:0031297
1610	GO:0048526	GO:0031328	GO:1990874	GO:1905413	GO:0098903
1611	GO:0052833	GO:0044387	GO:1990873	GO:0071207	GO:0070314
1612	GO:0008918	GO:1902629	GO:1990871	GO:0051058	GO:0051645
1613	GO:0140081	GO:0010824	GO:1990869	GO:0008767	GO:0051823
1614	GO:0052834	GO:0060735	GO:1990863	GO:0015755	GO:0048194
1615	GO:0070061	GO:0034644	GO:1990862	GO:0090582	GO:0043007
1616	GO:0052832	GO:0048025	GO:1990861	GO:0022877	GO:0031946
1617	GO:0004138	GO:0046599	GO:1990860	GO:1904635	GO:0048813
1618	GO:0004816	GO:0006407	GO:1990859	GO:1901863	GO:0050684
1619	GO:0097680	GO:0006884	GO:1990858	GO:0010822	GO:0051056
1620	GO:0015676	GO:0031647	GO:1990856	GO:1901860	GO:0090063
1621	GO:0046915	GO:0140297	GO:1990854	GO:0008663	GO:0097694
1622	GO:0003401	GO:0051082	GO:1990851	GO:0047734	GO:0019722
1623	GO:0007303	GO:0010825	GO:1990846	GO:0045033	GO:0016758
1624	GO:0031279	GO:0042255	GO:1990845	GO:0042371	GO:0071630
1625	GO:0070826	GO:0060699	GO:1990841	GO:0090204	GO:0005216
1626	GO:0000041	GO:0043023	GO:1990839	GO:0140343	GO:0030127
1627	GO:0001642	GO:0043024	GO:1990838	GO:0008521	GO:0020002
1628	GO:0002100	GO:1902751	GO:1990837	GO:0015876	GO:0070971
1629	GO:0019060	GO:0031616	GO:1990836	GO:0048052	GO:0070863
1630	GO:0071906	GO:0032071	GO:1990834	GO:0036011	GO:0071243
1631	GO:0045751	GO:0051059	GO:1990831	GO:0150116	GO:0043123
1632	GO:0010115	GO:0004860	GO:1990829	GO:0009433	GO:0140311
1633	GO:0033275	GO:0001652	GO:1990828	GO:1990257	GO:0030041
1634	GO:1903632	GO:0001558	GO:1990827	GO:0099526	GO:1902280
1635	GO:0140715	GO:0043516	GO:1990826	GO:1904071	GO:0036002
1636	GO:0047844	GO:0030957	GO:1990825	GO:0010375	GO:0005884
1637	GO:0035795	GO:0032993	GO:1990823	GO:0035666	GO:0019835
1638	GO:0070229	GO:0042274	GO:1990822	GO:0097680	GO:0034770
1639	GO:0006421	GO:0000056	GO:1990819	GO:0070418	GO:0022013
1640	GO:0035034	GO:1904751	GO:1990818	GO:0021903	GO:0042405
1641	GO:0004001	GO:0010826	GO:1990817	GO:0021626	GO:2000177
1642	GO:0034654	GO:0010608	GO:1990816	GO:0048069	GO:1902751
1643	GO:0006658	GO:0006334	GO:1990814	GO:0002003	GO:0098534
1644	GO:0060164	GO:1903690	GO:1990813	GO:2000294	GO:0061003
1645	GO:0038003	GO:0010470	GO:1990812	GO:1905488	GO:0070691
1646	GO:0038047	GO:1904261	GO:1990811	GO:0007618	GO:0031384
1647	GO:0004979	GO:0010717	GO:1990810	GO:0008768	GO:0050072
1648	GO:0015692	GO:0045180	GO:1990809	GO:0052751	GO:0030833
1649	GO:0050653	GO:0070507	GO:1990808	GO:0002314	GO:0019905
1650	GO:0015094	GO:0051895	GO:1990799	GO:1901703	GO:0007186
1651	GO:0061358	GO:0099512	GO:1990796	GO:1990963	GO:1990830
1652	GO:0031635	GO:0031115	GO:1990795	GO:0051977	GO:0016514
1653	GO:0098705	GO:0035067	GO:1990794	GO:0140348	GO:0001530
1654	GO:0004985	GO:0061024	GO:1990791	GO:0021888	GO:0060113
1655	GO:0015100	GO:0032026	GO:1990788	GO:0120107	GO:0051622
1656	GO:0050652	GO:0010040	GO:1990787	GO:0150172	GO:0004525
1657	GO:0010222	GO:0007006	GO:1990786	GO:0002761	GO:1905879
1658	GO:0070505	GO:0006638	GO:1990785	GO:0009547	GO:0030234
1659	GO:0050826	GO:0051219	GO:1990782	GO:1904200	GO:0010212
1660	GO:0090271	GO:0043030	GO:1990780	GO:0008507	GO:0001835
1661	GO:0004377	GO:0055074	GO:1990779	GO:0051999	GO:0009966
1662	GO:0036041	GO:0032410	GO:1990778	GO:0043907	GO:0010589
1663	GO:0120241	GO:0051583	GO:1990777	GO:0043906	GO:0070301
1664	GO:0120243	GO:0051585	GO:1990776	GO:0014052	GO:0019934
1665	GO:0022622	GO:0032496	GO:1990771	GO:0005094	GO:0003151
1666	GO:0106103	GO:0048488	GO:1990769	GO:0008052	GO:0030507
1667	GO:0046719	GO:0048489	GO:1990767	GO:0008295	GO:0061577
1668	GO:0010082	GO:0000149	GO:1990764	GO:0006597	GO:0030957
1669	GO:1901656	GO:0001963	GO:1990763	GO:0004014	GO:0009739
1670	GO:0055017	GO:0019894	GO:1990762	GO:0034424	GO:0006972
1671	GO:2000023	GO:0010642	GO:1990761	GO:0048526	GO:1903654
1672	GO:1905857	GO:0032769	GO:1990760	GO:0052833	GO:0050847
1673	GO:0032265	GO:2000377	GO:1990757	GO:0052834	GO:0005666
1674	GO:0010188	GO:1903136	GO:1990756	GO:0052832	GO:0000079
1675	GO:0009697	GO:0035543	GO:1990755	GO:0008934	GO:0001754
1676	GO:0140547	GO:0050812	GO:1990752	GO:0008974	GO:0048340
1677	GO:0071996	GO:1901214	GO:1990749	GO:0000402	GO:0061157
1678	GO:0015440	GO:0005543	GO:1990748	GO:1903331	GO:0005798
1679	GO:0044604	GO:0022898	GO:1990745	GO:0150175	GO:0006458
1680	GO:0036246	GO:0031092	GO:1990743	GO:0150178	GO:0070374
1681	GO:1903375	GO:0031623	GO:1990742	GO:0098966	GO:0003289
1682	GO:0060666	GO:0097435	GO:1990738	GO:0000112	GO:0021796
1683	GO:0140488	GO:0035493	GO:1990737	GO:0061795	GO:0045120
1684	GO:0150020	GO:0071872	GO:1990734	GO:0052670	GO:0000921
1685	GO:0044318	GO:1904715	GO:1990733	GO:0016487	GO:0008429
1686	GO:0061551	GO:0006631	GO:1990731	GO:0006720	GO:0099041
1687	GO:0021828	GO:0060961	GO:1990730	GO:0102243	GO:0005546
1688	GO:0008734	GO:0050806	GO:1990728	GO:0052672	GO:0016239
1689	GO:0120035	GO:0016491	GO:1990727	GO:0102237	GO:0043209
1690	GO:1903045	GO:0051612	GO:1990726	GO:0052671	GO:0071014
1691	GO:0097298	GO:0030544	GO:1990724	GO:0052668	GO:0004197
1692	GO:0001733	GO:0005504	GO:1990723	GO:0007489	GO:0005149
1693	GO:0050694	GO:0005507	GO:1990722	GO:0021956	GO:0034236
1694	GO:0030309	GO:0006644	GO:1990718	GO:0021523	GO:0042054
1695	GO:0050698	GO:0016082	GO:1990716	GO:0036134	GO:0004713
1696	GO:1900074	GO:0042417	GO:1990715	GO:0004796	GO:0015793
1697	GO:0140225	GO:0042416	GO:1990714	GO:0001018	GO:0030331
1698	GO:0098559	GO:0031648	GO:1990713	GO:1903998	GO:0051899
1699	GO:0048692	GO:0051259	GO:1990712	GO:0061065	GO:0000955
1700	GO:0046498	GO:1902957	GO:1990711	GO:0061067	GO:0097193
1701	GO:0034708	GO:0051621	GO:1990710	GO:0032490	GO:0032993
1702	GO:0017174	GO:0051622	GO:1990709	GO:0048692	GO:0070318
1703	GO:0061067	GO:0001956	GO:1990708	GO:0051971	GO:0048839
1704	GO:1901052	GO:0016079	GO:1990706	GO:1904772	GO:0061408
1705	GO:0032490	GO:0045920	GO:1990705	GO:0034241	GO:0044548
1706	GO:0014842	GO:0045921	GO:1990701	GO:0060856	GO:0051015
1707	GO:0051971	GO:0060732	GO:1990700	GO:0072674	GO:1902999
1708	GO:1902856	GO:0014059	GO:1990699	GO:0051978	GO:0031748
1709	GO:0006452	GO:0070495	GO:1990698	GO:0150011	GO:0097114
1710	GO:0098966	GO:1903421	GO:1990697	GO:0140329	GO:0045667
1711	GO:2000355	GO:0001921	GO:1990696	GO:0098624	GO:1904357
1712	GO:0001552	GO:1903426	GO:1990683	GO:0004604	GO:1902692
1713	GO:0097163	GO:0006469	GO:1990682	GO:0043630	GO:0071230
1714	GO:1902503	GO:0006919	GO:1990680	GO:0016077	GO:1901195
1715	GO:0150116	GO:1903285	GO:1990677	GO:0016078	GO:2000815
1716	GO:0005756	GO:1903284	GO:1990676	GO:0071046	GO:0043539
1717	GO:0061065	GO:0034341	GO:1990675	GO:0006666	GO:0097112
1718	GO:0102237	GO:0008198	GO:1990674	GO:0047560	GO:2000060
1719	GO:0001018	GO:0042775	GO:1990667	GO:0006670	GO:0019003
1720	GO:0007489	GO:0014048	GO:1990666	GO:1902068	GO:1900273
1721	GO:0021956	GO:0040012	GO:1990665	GO:0042577	GO:0097062
1722	GO:0021523	GO:0045807	GO:1990663	GO:0106235	GO:0046329
1723	GO:1904635	GO:0010517	GO:1990654	GO:0044843	GO:0042754
1724	GO:0036134	GO:0038001	GO:1990651	GO:0008397	GO:0003735
1725	GO:0022877	GO:0007267	GO:1990650	GO:0033779	GO:1903833
1726	GO:0004796	GO:0043401	GO:1990649	GO:0033778	GO:0098892
1727	GO:0090582	GO:0001542	GO:1990648	GO:0045797	GO:0036289
1728	GO:0051294	GO:0030879	GO:1990647	GO:0034360	GO:0008076
1729	GO:0015755	GO:0048286	GO:1990646	GO:0055123	GO:0000151
1730	GO:0008767	GO:0060748	GO:1990644	GO:0070061	GO:2000648
1731	GO:0051058	GO:0050678	GO:1990643	GO:0038117	GO:0007585
1732	GO:0071207	GO:0003707	GO:1990641	GO:0034041	GO:0032506
1733	GO:1905413	GO:0002071	GO:1990640	GO:0090329	GO:0010796
1734	GO:0051012	GO:0002070	GO:1990638	GO:0032194	GO:1904850
1735	GO:1903998	GO:0030422	GO:1990637	GO:0010423	GO:0000235
1736	GO:0036011	GO:0004525	GO:1990635	GO:2001021	GO:0051457
1737	GO:0048052	GO:0016891	GO:1990633	GO:0007057	GO:0097352
1738	GO:0048056	GO:0090501	GO:1990631	GO:0002807	GO:0090096
1739	GO:0062173	GO:0051607	GO:1990630	GO:0019293	GO:0001227
1740	GO:0004039	GO:0035194	GO:1990627	GO:0004505	GO:0007253
1741	GO:0106282	GO:0006396	GO:1990626	GO:0032472	GO:0030466
1742	GO:0106283	GO:0007595	GO:1990625	GO:0032468	GO:1900443
1743	GO:0004847	GO:2001238	GO:1990624	GO:1990453	GO:0043034
1744	GO:0106281	GO:0005789	GO:1990622	GO:0140081	GO:1902177
1745	GO:0070901	GO:0051899	GO:1990621	GO:1903003	GO:0005700
1746	GO:0047015	GO:0019915	GO:1990620	GO:0009932	GO:0042169
1747	GO:0030283	GO:0019221	GO:1990617	GO:0048766	GO:0031261
1748	GO:0035204	GO:0009968	GO:1990616	GO:0046867	GO:0008170
1749	GO:0070625	GO:0009617	GO:1990615	GO:0010899	GO:0070097
1750	GO:0003857	GO:0007519	GO:1990612	GO:0032497	GO:0000228
1751	GO:0008709	GO:0042532	GO:1990611	GO:1904632	GO:0016333
1752	GO:0030678	GO:0030857	GO:1990610	GO:1904630	GO:0031616
1753	GO:0008452	GO:0010524	GO:1990609	GO:0010956	GO:0019933
1754	GO:0016656	GO:0010875	GO:1990608	GO:1900127	GO:0071380
1755	GO:0042245	GO:0002067	GO:1990606	GO:0140080	GO:0071560
1756	GO:0004485	GO:0098909	GO:1990605	GO:0031024	GO:0030903
1757	GO:0018454	GO:0048144	GO:1990604	GO:0031025	GO:0034453
1758	GO:0080118	GO:0001960	GO:1990603	GO:1904511	GO:0006513
1759	GO:0045466	GO:0060546	GO:1990601	GO:0050689	GO:0071674
1760	GO:0052837	GO:0051592	GO:1990599	GO:0009446	GO:0005732
1761	GO:1990228	GO:0044860	GO:1990597	GO:0008537	GO:0046686
1762	GO:0038196	GO:0030512	GO:1990595	GO:0019884	GO:0050852
1763	GO:0060289	GO:0015485	GO:1990593	GO:1990334	GO:0032794
1764	GO:0042810	GO:0006940	GO:1990592	GO:0097175	GO:0050727
1765	GO:0031556	GO:1901380	GO:1990591	GO:0060622	GO:1990277
1766	GO:0060288	GO:0016050	GO:1990590	GO:0051037	GO:0023051
1767	GO:0035153	GO:0098911	GO:1990589	GO:0010780	GO:0004722
1768	GO:0014018	GO:0030193	GO:1990588	GO:0010791	GO:1905430
1769	GO:0016433	GO:0006641	GO:1990587	GO:1903147	GO:0038189
1770	GO:0009608	GO:0046716	GO:1990586	GO:2000853	GO:0007214
1771	GO:0045316	GO:2000811	GO:1990585	GO:0048530	GO:0000281
1772	GO:0046331	GO:0042310	GO:1990584	GO:0010199	GO:0045071
1773	GO:0035171	GO:0048550	GO:1990580	GO:0021707	GO:0035264
1774	GO:0042686	GO:0006809	GO:1990579	GO:0021933	GO:0060203
1775	GO:0052668	GO:0032091	GO:1990578	GO:0051386	GO:0007367
1776	GO:0052672	GO:0071455	GO:1990577	GO:0017159	GO:0048298
1777	GO:0070418	GO:0043409	GO:1990576	GO:0015939	GO:0045931
1778	GO:0015038	GO:0061099	GO:1990575	GO:0099053	GO:0010603
1779	GO:1901703	GO:0042383	GO:1990574	GO:1902405	GO:0032986
1780	GO:0045602	GO:0038016	GO:1990573	GO:1904008	GO:0007314
1781	GO:1990963	GO:0071711	GO:1990572	GO:0016520	GO:0047434
1782	GO:0051977	GO:0003057	GO:1990571	GO:0001616	GO:0009306
1783	GO:0010464	GO:0009267	GO:1990570	GO:0010768	GO:0098685
1784	GO:0140348	GO:0042632	GO:1990569	GO:1900005	GO:0008298
1785	GO:1990831	GO:0001570	GO:1990567	GO:0050817	GO:0071765
1786	GO:0150175	GO:0034141	GO:1990565	GO:0046811	GO:1901838
1787	GO:0002314	GO:0019065	GO:1990559	GO:0090409	GO:0071466
1788	GO:0150172	GO:0048147	GO:1990557	GO:0090410	GO:0005771
1789	GO:0009220	GO:0000165	GO:1990556	GO:0021822	GO:0030500
1790	GO:0150178	GO:0072584	GO:1990555	GO:0042044	GO:0046928
1791	GO:0060856	GO:0030301	GO:1990554	GO:2000739	GO:0043531
1792	GO:0051978	GO:0043407	GO:1990553	GO:1904983	GO:0071625
1793	GO:0150011	GO:0005901	GO:1990551	GO:0046208	GO:0050681
1794	GO:0004152	GO:0051001	GO:1990550	GO:0052901	GO:1904261
1795	GO:0021754	GO:0043085	GO:1990549	GO:0052895	GO:0032040
1796	GO:0021570	GO:0030666	GO:1990548	GO:0052894	GO:0042789
1797	GO:1901863	GO:0071375	GO:1990547	GO:0034085	GO:0003406
1798	GO:0060011	GO:1900027	GO:1990545	GO:1903785	GO:0005903
1799	GO:0021903	GO:0002026	GO:1990544	GO:0006784	GO:0052548
1800	GO:0021626	GO:0050998	GO:1990543	GO:0008495	GO:0070201
1801	GO:0048069	GO:0098903	GO:1990542	GO:0038121	GO:0045668
1802	GO:0003012	GO:0032507	GO:1990540	GO:0002885	GO:1905839
1803	GO:0002003	GO:0006874	GO:1990539	GO:0038115	GO:0017145
1804	GO:0099048	GO:0060056	GO:1990538	GO:0038116	GO:0030050
1805	GO:2000294	GO:0016323	GO:1990537	GO:0044111	GO:0032839
1806	GO:0031798	GO:2001244	GO:1990536	GO:1901016	GO:0048584
1807	GO:0052751	GO:0071360	GO:1990535	GO:0060123	GO:0140738
1808	GO:0007634	GO:2000286	GO:1990534	GO:0046824	GO:2000786
1809	GO:1905488	GO:0070836	GO:1990533	GO:0030252	GO:1902499
1810	GO:0021571	GO:0086091	GO:1990532	GO:0043134	GO:0005777
1811	GO:0007618	GO:0031901	GO:1990531	GO:0070873	GO:1905555
1812	GO:0021599	GO:0086098	GO:1990530	GO:0043937	GO:1904813
1813	GO:0008768	GO:0033137	GO:1990529	GO:0048232	GO:0002183
1814	GO:0060876	GO:0001525	GO:1990528	GO:0001579	GO:2000607
1815	GO:0034724	GO:0060355	GO:1990527	GO:0031652	GO:0055085
1816	GO:0140329	GO:0005811	GO:1990526	GO:1905135	GO:0002520
1817	GO:0015876	GO:0045019	GO:1990525	GO:0031957	GO:1990701
1818	GO:0061795	GO:0005113	GO:1990524	GO:0061245	GO:1905153
1819	GO:0045797	GO:1900085	GO:1990523	GO:0008710	GO:0009570
1820	GO:0034360	GO:1901844	GO:1990521	GO:0047558	GO:0010688
1821	GO:0072674	GO:0046426	GO:1990520	GO:0019499	GO:0099148
1822	GO:0034241	GO:1903361	GO:1990519	GO:0080061	GO:0017025
1823	GO:0045033	GO:0019217	GO:1990518	GO:0018822	GO:0043335
1824	GO:0000112	GO:0052547	GO:1990516	GO:0047427	GO:0097038
1825	GO:1904772	GO:0033484	GO:1990513	GO:0000257	GO:0140416
1826	GO:0052670	GO:2000535	GO:1990512	GO:0046487	GO:0075521
1827	GO:0098624	GO:0070320	GO:1990511	GO:0042866	GO:0006360
1828	GO:0047734	GO:1903071	GO:1990508	GO:0033609	GO:0101026
1829	GO:0008663	GO:0002095	GO:1990506	GO:0004834	GO:0032872
1830	GO:0016487	GO:1903609	GO:1990505	GO:0051645	GO:0034337
1831	GO:1901860	GO:0007260	GO:1990504	GO:0043509	GO:0030968
1832	GO:0006720	GO:0051480	GO:1990502	GO:0042701	GO:0043569
1833	GO:0102243	GO:0001935	GO:1990501	GO:0009157	GO:0045669
1834	GO:0010822	GO:0001937	GO:1990498	GO:0004816	GO:2000045
1835	GO:0033778	GO:1903598	GO:1990483	GO:0006421	GO:0031905
1836	GO:0042371	GO:0048170	GO:1990482	GO:0140547	GO:0099635
1837	GO:0033779	GO:0060170	GO:1990478	GO:0032265	GO:0070935
1838	GO:0008397	GO:0044309	GO:1990477	GO:2000023	GO:0044011
1839	GO:0004604	GO:0042297	GO:1990470	GO:0010082	GO:0031749
1840	GO:0043630	GO:0061001	GO:1990468	GO:0022622	GO:2001237
1841	GO:0008521	GO:1900451	GO:1990467	GO:0120243	GO:0021697
1842	GO:0016077	GO:0032232	GO:1990466	GO:0120241	GO:0032153
1843	GO:0016078	GO:0097107	GO:1990465	GO:0036041	GO:0007094
1844	GO:0140343	GO:1900452	GO:1990463	GO:0004377	GO:0043039
1845	GO:0071046	GO:0051835	GO:1990462	GO:0071996	GO:0140566
1846	GO:0006666	GO:0060997	GO:1990460	GO:0015440	GO:0045023
1847	GO:0047560	GO:0071625	GO:1990459	GO:0044604	GO:0098943
1848	GO:0006670	GO:0030160	GO:1990456	GO:0036246	GO:0016528
1849	GO:0090204	GO:2000969	GO:1990454	GO:0008734	GO:0031175
1850	GO:1902068	GO:0030534	GO:1990453	GO:0044318	GO:0007169
1851	GO:0042577	GO:0045794	GO:1990452	GO:0140488	GO:0009826
1852	GO:0106235	GO:1900271	GO:1990451	GO:0050826	GO:0099060
1853	GO:0044843	GO:0048854	GO:1990450	GO:0010115	GO:0005234
1854	GO:0070858	GO:0097114	GO:1990448	GO:0045751	GO:0008432
1855	GO:1900148	GO:0097117	GO:1990447	GO:0004138	GO:1901149
1856	GO:0035802	GO:0021773	GO:1990446	GO:0019136	GO:0000578
1857	GO:0006175	GO:0097113	GO:1990444	GO:0001642	GO:0008198
1858	GO:0106167	GO:0051968	GO:1990443	GO:0004136	GO:0098837
1859	GO:2001159	GO:0006310	GO:1990442	GO:0008918	GO:0043434
1860	GO:0008506	GO:0000709	GO:1990441	GO:0047270	GO:0010119
1861	GO:0000257	GO:0006312	GO:1990440	GO:0019320	GO:1903894
1862	GO:0045015	GO:0000727	GO:1990439	GO:0071818	GO:1900231
1863	GO:0004103	GO:1990814	GO:1990438	GO:0097098	GO:0000076
1864	GO:0004305	GO:0000150	GO:1990435	GO:0090164	GO:0019221
1865	GO:0106383	GO:0000724	GO:1990433	GO:0033632	GO:0098879
1866	GO:2000321	GO:0000730	GO:1990432	GO:0002337	GO:0016594
1867	GO:0052746	GO:0006277	GO:1990431	GO:0036343	GO:0060082
1868	GO:0052726	GO:1904877	GO:1990430	GO:0002709	GO:0001889
1869	GO:0047427	GO:0000722	GO:1990429	GO:0002717	GO:0070482
1870	GO:0018822	GO:0045002	GO:1990428	GO:0008430	GO:0018107
1871	GO:0052725	GO:0043504	GO:1990426	GO:0019784	GO:0042994
1872	GO:0000825	GO:1990248	GO:1990425	GO:1903753	GO:0140014
1873	GO:0047325	GO:0009299	GO:1990423	GO:0033550	GO:1990813
1874	GO:1900367	GO:0035264	GO:1990422	GO:0006617	GO:0015254
1875	GO:0046487	GO:0007406	GO:1990418	GO:0061796	GO:0030174
1876	GO:0000111	GO:0036003	GO:1990417	GO:0019371	GO:0030163
1877	GO:0032207	GO:0006983	GO:1990416	GO:0031241	GO:0060335
1878	GO:0035977	GO:0097371	GO:1990414	GO:0006170	GO:1902894
1879	GO:0070891	GO:0007369	GO:1990412	GO:0004137	GO:0006418
1880	GO:0002065	GO:0048512	GO:1990411	GO:0071906	GO:0003149
1881	GO:0002033	GO:0005657	GO:1990410	GO:0031279	GO:0008340
1882	GO:0032304	GO:0002309	GO:1990409	GO:0060936	GO:0009967
1883	GO:0035566	GO:0070245	GO:1990408	GO:0045685	GO:0060765
1884	GO:0001991	GO:0070243	GO:1990407	GO:0036135	GO:0040017
1885	GO:1903379	GO:0070242	GO:1990406	GO:0046929	GO:0097192
1886	GO:0044546	GO:0033209	GO:1990405	GO:0048820	GO:0007264
1887	GO:0030999	GO:0060253	GO:1990404	GO:0035021	GO:0005923
1888	GO:0061737	GO:0006289	GO:1990403	GO:0021764	GO:0030176
1889	GO:0042866	GO:0031065	GO:1990402	GO:0014010	GO:1905360
1890	GO:0004974	GO:0019903	GO:1990401	GO:0098597	GO:0035097
1891	GO:0001631	GO:0001756	GO:1990400	GO:0061534	GO:0035176
1892	GO:0043811	GO:0007179	GO:1990399	GO:0061535	GO:0031464
1893	GO:1904978	GO:0009792	GO:1990397	GO:0043535	GO:0010498
1894	GO:0080061	GO:1904024	GO:1990393	GO:1904568	GO:0035195
1895	GO:0019499	GO:0060411	GO:1990391	GO:0071352	GO:0071042
1896	GO:0070139	GO:1902253	GO:1990390	GO:0045213	GO:0009415
1897	GO:0052724	GO:2000269	GO:1990389	GO:0021629	GO:0002230
1898	GO:0097232	GO:1903799	GO:1990386	GO:0008065	GO:0045184
1899	GO:0070873	GO:0061419	GO:1990385	GO:0008908	GO:0008286
1900	GO:1901725	GO:0010659	GO:1990384	GO:0031177	GO:2000973
1901	GO:0002155	GO:0072332	GO:1990383	GO:0047527	GO:1903672
1902	GO:0045922	GO:0001094	GO:1990381	GO:0000754	GO:0140803
1903	GO:0043134	GO:0031571	GO:1990379	GO:0043512	GO:0019787
1904	GO:0016985	GO:1900119	GO:1990375	GO:0046880	GO:0008630
1905	GO:0052723	GO:0002360	GO:1990362	GO:0097529	GO:0043032
1906	GO:0047558	GO:2000647	GO:1990359	GO:0045762	GO:0035621
1907	GO:0030252	GO:0042826	GO:1990357	GO:0007303	GO:1903788
1908	GO:0000829	GO:1990440	GO:1990356	GO:0070662	GO:0034501
1909	GO:0060123	GO:2000378	GO:1990355	GO:0003401	GO:0060961
1910	GO:0000827	GO:2000379	GO:1990351	GO:0035795	GO:0097009
1911	GO:0001616	GO:0019661	GO:1990349	GO:0019060	GO:0042593
1912	GO:0000832	GO:0009303	GO:1990344	GO:0070229	GO:0030902
1913	GO:0016520	GO:0012501	GO:1990342	GO:0050653	GO:1903421
1914	GO:0043937	GO:0062100	GO:1990334	GO:0050652	GO:0060997
1915	GO:0005594	GO:2000774	GO:1990333	GO:0004985	GO:0005935
1916	GO:0061779	GO:1905856	GO:1990332	GO:0031635	GO:0002102
1917	GO:0046978	GO:0070059	GO:1990330	GO:0061358	GO:0000118
1918	GO:0008710	GO:0071466	GO:1990328	GO:0004979	GO:0007062
1919	GO:0033843	GO:0043153	GO:1990317	GO:0038047	GO:0031115
1920	GO:0061245	GO:0071480	GO:1990315	GO:0038003	GO:0046223
1921	GO:0050823	GO:0090403	GO:1990314	GO:0006658	GO:1905689
1922	GO:0002398	GO:0009411	GO:1990306	GO:0034654	GO:0005876
1923	GO:0002502	GO:0046677	GO:1990305	GO:0004001	GO:0005109
1924	GO:0031957	GO:0031497	GO:1990304	GO:0070858	GO:0033116
1925	GO:1905135	GO:0010165	GO:1990303	GO:1900148	GO:0030976
1926	GO:0031652	GO:0071479	GO:1990302	GO:0033024	GO:0032870
1927	GO:0062061	GO:0140296	GO:1990299	GO:0033027	GO:0000015
1928	GO:0001579	GO:0002020	GO:1990298	GO:2000108	GO:0030011
1929	GO:0048232	GO:0007346	GO:1990295	GO:0070667	GO:0097550
1930	GO:0002397	GO:0070266	GO:1990281	GO:0062154	GO:2000969
1931	GO:0015433	GO:0035033	GO:1990280	GO:0015811	GO:0030971
1932	GO:0046979	GO:0072593	GO:1990277	GO:0098588	GO:0014057
1933	GO:0120125	GO:0072331	GO:1990276	GO:0102707	GO:0071894
1934	GO:0033609	GO:0006977	GO:1990275	GO:0098615	GO:0010808
1935	GO:1904008	GO:0060218	GO:1990274	GO:0000806	GO:0106222
1936	GO:0031861	GO:0007405	GO:1990273	GO:0008830	GO:0009505
1937	GO:0038121	GO:0006978	GO:1990272	GO:0033692	GO:0034260
1938	GO:0008495	GO:0045899	GO:1990269	GO:0070815	GO:0016757
1939	GO:0006784	GO:0051097	GO:1990268	GO:0070079	GO:0045454
1940	GO:1903785	GO:1901525	GO:1990266	GO:0033749	GO:0021954
1941	GO:1990430	GO:0030308	GO:1990265	GO:0018395	GO:0007004
1942	GO:0036325	GO:0043073	GO:1990264	GO:0033746	GO:0061702
1943	GO:0048483	GO:0097252	GO:1990262	GO:0071614	GO:0070848
1944	GO:0030716	GO:0045861	GO:1990261	GO:0106301	GO:2001022
1945	GO:0008119	GO:0071494	GO:1990260	GO:0060918	GO:0072182
1946	GO:0052656	GO:0097193	GO:1990259	GO:0010329	GO:0006094
1947	GO:0034085	GO:1990144	GO:1990258	GO:0020018	GO:0075525
1948	GO:0052894	GO:1903800	GO:1990257	GO:0036474	GO:0051018
1949	GO:0052895	GO:0002244	GO:1990256	GO:0036473	GO:0002250
1950	GO:0009081	GO:0035794	GO:1990255	GO:0140034	GO:0042220
1951	GO:0050048	GO:0048539	GO:1990254	GO:0097696	GO:0090089
1952	GO:0052655	GO:0002326	GO:1990253	GO:0046885	GO:0045161
1953	GO:0008273	GO:0034103	GO:1990252	GO:1990048	GO:0050830
1954	GO:0006188	GO:0017053	GO:1990251	GO:0010970	GO:0001845
1955	GO:0004834	GO:0072717	GO:1990248	GO:0030748	GO:0051898
1956	GO:0038117	GO:0060333	GO:1990247	GO:0004790	GO:0060070
1957	GO:2000195	GO:0035035	GO:1990246	GO:0050561	GO:0043124
1958	GO:1900212	GO:0036310	GO:1990244	GO:0106330	GO:0061673
1959	GO:0072166	GO:0008340	GO:1990243	GO:0002239	GO:0035254
1960	GO:0072302	GO:0042771	GO:1990239	GO:1901141	GO:0030713
1961	GO:1900200	GO:0051721	GO:1990238	GO:0015690	GO:0050877
1962	GO:0097022	GO:0007507	GO:1990236	GO:0001108	GO:0003678
1963	GO:0003156	GO:0051276	GO:1990235	GO:0015741	GO:0035869
1964	GO:0038116	GO:0090399	GO:1990231	GO:0015138	GO:0030490
1965	GO:0002885	GO:0001836	GO:1990230	GO:0016256	GO:0045132
1966	GO:0072278	GO:1902749	GO:1990229	GO:0070622	GO:1900452
1967	GO:0030893	GO:1903451	GO:1990228	GO:0003976	GO:0043368
1968	GO:2000401	GO:0032436	GO:1990227	GO:0007312	GO:0045295
1969	GO:0035684	GO:0060069	GO:1990226	GO:0061883	GO:0048144
1970	GO:0000711	GO:0051168	GO:1990222	GO:1905574	GO:0030900
1971	GO:0030735	GO:0043569	GO:1990221	GO:1905575	GO:0009506
1972	GO:0038115	GO:0048856	GO:1990207	GO:1905577	GO:0000217
1973	GO:0052654	GO:0042326	GO:1990206	GO:1905572	GO:0030160
1974	GO:0052901	GO:0048009	GO:1990205	GO:1903771	GO:1901992
1975	GO:0046208	GO:0048675	GO:1990204	GO:0010321	GO:0003796
1976	GO:0010768	GO:0043547	GO:1990202	GO:0047412	GO:1905719
1977	GO:1905912	GO:0016239	GO:1990201	GO:0031246	GO:0048172
1978	GO:0090410	GO:0032045	GO:1990199	GO:0106331	GO:0005905
1979	GO:0090409	GO:0005085	GO:1990198	GO:0001681	GO:0043015
1980	GO:0046811	GO:0032880	GO:1990197	GO:0002951	GO:0051092
1981	GO:0050817	GO:0090543	GO:1990196	GO:1901750	GO:0048834
1982	GO:1900005	GO:1902774	GO:1990195	GO:0006798	GO:0008344
1983	GO:0044111	GO:0110053	GO:1990194	GO:0000415	GO:0099703
1984	GO:0036367	GO:1904425	GO:1990191	GO:0044065	GO:0001525
1985	GO:0004084	GO:0044295	GO:1990190	GO:0043734	GO:0045653
1986	GO:0051751	GO:2000785	GO:1990189	GO:0070350	GO:0097418
1987	GO:1990529	GO:1990316	GO:1990188	GO:1903244	GO:0032574
1988	GO:1901016	GO:0050777	GO:1990184	GO:0002414	GO:1904355
1989	GO:0006858	GO:1903432	GO:1990182	GO:0008817	GO:2000785
1990	GO:2000397	GO:0001933	GO:1990181	GO:0042625	GO:0006900
1991	GO:1903774	GO:2000369	GO:1990180	GO:0036481	GO:0036170
1992	GO:0046824	GO:0097733	GO:1990178	GO:0035966	GO:0001837
1993	GO:0021822	GO:0097546	GO:1990175	GO:0010939	GO:1901214
1994	GO:0060172	GO:0035626	GO:1990174	GO:0015949	GO:0000133
1995	GO:0042044	GO:0016242	GO:1990173	GO:0015970	GO:0045676
1996	GO:0002901	GO:0005528	GO:1990172	GO:1904566	GO:0120015
1997	GO:0071673	GO:0003755	GO:1990171	GO:0070915	GO:0031805
1998	GO:0007323	GO:0005527	GO:1990170	GO:1990742	GO:0035066
1999	GO:1904983	GO:0070594	GO:1990169	GO:0035874	GO:0039643
[truncated: 22,908 more rows]
