# Supplementary material for: Identification of Phase-Separation-Protein-Related Function Based on Gene Ontology by Using Machine Learning Methods
Source: Life (Basel). 2023 May 31;13(6):1306. doi: 10.3390/life13061306 (PMC10300870; doi:10.3390/life13061306)
Supplement: Supplementary file 1 [file life-13-01306-s001.zip › Table S3.xlsx]

## Sheet: CATboost feature list
Number of features	Recall	Precision	F1-measure
10	0.794102	0.996529	0.883873
20	0.830968	0.99656	0.906262
30	0.844783	0.996034	0.914194
40	0.83213	0.99575	0.906617
50	0.845124	0.995655	0.914235
60	0.835493	0.995585	0.908541
70	0.852381	0.995394	0.918353
80	0.881051	0.995389	0.934737
90	0.880573	0.995233	0.934399
100	0.889828	0.995187	0.939563
110	0.886481	0.99515	0.937678
120	0.88421	0.9951	0.936383
130	0.907809	0.995022	0.949416
140	0.909704	0.995143	0.950508
150	0.903915	0.995056	0.947299
160	0.910404	0.99498	0.950815
170	0.91218	0.994953	0.95177
180	0.912863	0.994938	0.952135
190	0.913819	0.994795	0.952589
200	0.912248	0.994749	0.951714
210	0.913717	0.994832	0.95255
220	0.913222	0.994866	0.952297
230	0.912487	0.99488	0.951904
240	0.924031	0.994798	0.958109
250	0.925533	0.994788	0.958912
260	0.926285	0.994847	0.959342
270	0.929409	0.994755	0.960972
280	0.929614	0.994738	0.961074
290	0.930417	0.994561	0.96142
300	0.930519	0.994525	0.961458
310	0.936906	0.994652	0.964916
320	0.934788	0.994676	0.963803
330	0.935744	0.99461	0.964279
340	0.937384	0.994565	0.965128
350	0.937196	0.9946	0.965045
360	0.938272	0.994588	0.965609
370	0.938442	0.994625	0.965717
380	0.939433	0.994577	0.966219
390	0.939501	0.994559	0.966246
400	0.940013	0.994508	0.966493
410	0.940474	0.994475	0.966721
420	0.940526	0.994565	0.966791
430	0.940816	0.994513	0.966919
440	0.941721	0.994518	0.9674
450	0.93694	0.994544	0.964883
460	0.937537	0.994422	0.965142
470	0.937674	0.994476	0.96524
480	0.937913	0.994568	0.96541
490	0.938033	0.994497	0.96544
500	0.938135	0.994497	0.965494
510	0.938357	0.994462	0.965595
520	0.93805	0.994461	0.965432
530	0.937964	0.994478	0.965395
540	0.937367	0.994475	0.965077
550	0.938101	0.994371	0.965417
560	0.938169	0.994335	0.965436
570	0.938306	0.994354	0.965517
580	0.938084	0.994353	0.965399
590	0.938118	0.994317	0.9654
600	0.940099	0.994329	0.966454
610	0.891741	0.994061	0.940125
620	0.89186	0.994138	0.940226
630	0.891945	0.994138	0.940273
640	0.89198	0.994044	0.94025
650	0.892014	0.994063	0.940278
660	0.892219	0.994083	0.9404
670	0.893414	0.994072	0.941059
680	0.896351	0.994035	0.942669
690	0.895719	0.994068	0.942335
700	0.895805	0.994069	0.942382
710	0.895787	0.99405	0.942364
720	0.896436	0.994036	0.942717
730	0.8963	0.994035	0.942641
740	0.896214	0.993959	0.942559
750	0.896453	0.993998	0.942709
760	0.896317	0.993997	0.942633
770	0.896368	0.993997	0.942662
780	0.896402	0.994148	0.942748
790	0.897324	0.993929	0.943159
800	0.896727	0.993943	0.942836
810	0.897051	0.994021	0.94305
820	0.897119	0.99389	0.943028
830	0.897119	0.99389	0.943028
840	0.897171	0.994003	0.943108
850	0.897324	0.993835	0.943117
860	0.897256	0.993947	0.94313
870	0.897393	0.993891	0.94318
880	0.897512	0.993949	0.943272
890	0.897461	0.993836	0.943193
900	0.897734	0.993894	0.94337
910	0.897444	0.993986	0.943251
920	0.897717	0.994006	0.943411
930	0.897802	0.993857	0.943391
940	0.898041	0.99399	0.943583
950	0.897717	0.993931	0.943377
960	0.897785	0.993894	0.943398
970	0.897854	0.993913	0.943445
980	0.897717	0.993912	0.943369
990	0.897341	0.993929	0.943169
1000	0.897632	0.993912	0.943321
1010	0.897632	0.993931	0.94333
1020	0.897478	0.993779	0.943177
1030	0.89741	0.99391	0.943198
1040	0.89729	0.993985	0.943166
1050	0.897529	0.99393	0.943273
1060	0.89741	0.993929	0.943207
1070	0.89741	0.993892	0.94319
1080	0.897444	0.993892	0.943209
1090	0.897546	0.99393	0.943282
1100	0.897649	0.993874	0.943314
1110	0.897683	0.993987	0.943384
1120	0.897546	0.993893	0.943266
1130	0.897717	0.994025	0.94342
1140	0.897597	0.993855	0.943277
1150	0.897939	0.993895	0.943484
1160	0.897802	0.993894	0.943408
1170	0.897785	0.993951	0.943424
1180	0.897768	0.993838	0.943363
1190	0.897888	0.994026	0.943514
1200	0.897632	0.993912	0.943321
1210	0.898007	0.993896	0.943521
1220	0.897871	0.993951	0.943471
1230	0.897717	0.993837	0.943335
1240	0.897956	0.993914	0.943502
1250	0.897973	0.993895	0.943503
1260	0.897939	0.993895	0.943484
1270	0.898229	0.993897	0.943645
1280	0.897939	0.993933	0.9435
1290	0.897973	0.993971	0.943536
1300	0.898059	0.993858	0.943533
1310	0.89799	0.993877	0.943504
1320	0.897171	0.993928	0.943074
1330	0.897239	0.993853	0.943078
1340	0.897427	0.994042	0.943267
1350	0.897393	0.993929	0.943197
1360	0.897427	0.993911	0.943208
1370	0.897461	0.993892	0.943218
1380	0.89741	0.99391	0.943198
1390	0.89741	0.99391	0.943198
1400	0.897478	0.99393	0.943245
1410	0.89729	0.99406	0.943199
1420	0.897546	0.993968	0.943299
1430	0.897427	0.993892	0.943199
1440	0.897358	0.993891	0.943161
1450	0.897427	0.993854	0.943182
1460	0.897444	0.993873	0.9432
1470	0.897427	0.993892	0.943199
1480	0.897427	0.993854	0.943182
1490	0.897358	0.99391	0.94317
1500	0.897393	0.993891	0.94318
1510	0.897666	0.993875	0.943323
1520	0.897632	0.993837	0.943288
1530	0.89741	0.993967	0.943224
1540	0.897495	0.993911	0.943246
1550	0.897375	0.993891	0.943171
1560	0.897461	0.993892	0.943218
1570	0.897495	0.993986	0.943279
1580	0.897649	0.993893	0.943322
1590	0.897563	0.993893	0.943275
1600	0.897307	0.994023	0.943192
1610	0.897461	0.99393	0.943235
1620	0.897427	0.994042	0.943267
1630	0.89758	0.993912	0.943293
1640	0.897495	0.99393	0.943254
1650	0.897529	0.993892	0.943256
1660	0.897495	0.99393	0.943254
1670	0.897512	0.993855	0.94323
1680	0.898059	0.99399	0.943592
1690	0.897649	0.99395	0.943348
1700	0.897683	0.99395	0.943367
1710	0.897854	0.993951	0.943462
1720	0.8977	0.993894	0.943351
1730	0.897683	0.993875	0.943333
1740	0.897512	0.993836	0.943221
1750	0.897751	0.99395	0.943405
1760	0.897734	0.993819	0.943336
1770	0.897512	0.993836	0.943221
1780	0.897666	0.993799	0.94329
1790	0.897615	0.993968	0.943337
1800	0.897683	0.993931	0.943358
1810	0.897717	0.993912	0.943369
1820	0.897512	0.993892	0.943247
1830	0.897854	0.993801	0.943394
1840	0.897939	0.993952	0.943509
1850	0.897666	0.99395	0.943357
1860	0.897649	0.99395	0.943348
1870	0.897768	0.993988	0.943431
1880	0.897922	0.993914	0.943483
1890	0.898195	0.993972	0.94366
1900	0.898059	0.993765	0.943491
1910	0.897956	0.993895	0.943493
1920	0.897837	0.993913	0.943435
1930	0.898041	0.99399	0.943583
1940	0.898093	0.993934	0.943586
1950	0.897922	0.993895	0.943474
1960	0.898178	0.993934	0.943633
1970	0.897888	0.993876	0.943447
1980	0.897854	0.993932	0.943453
1990	0.898007	0.993933	0.943538
2000	0.898024	0.994008	0.943582
2010	0.898024	0.993896	0.943531
2020	0.898229	0.993897	0.943645
2030	0.898349	0.993879	0.943703
2040	0.898161	0.993822	0.943573
2050	0.898041	0.993877	0.943532
2060	0.897973	0.993989	0.943545
2070	0.898093	0.993896	0.943569
2080	0.897922	0.99382	0.94344
2090	0.898161	0.993915	0.943615
2100	0.89799	0.993896	0.943512
2110	0.898007	0.993914	0.94353
2120	0.897939	0.993895	0.943484
2130	0.897888	0.993801	0.943413
2140	0.897956	0.993914	0.943502
2150	0.898144	0.993953	0.943623
2160	0.898093	0.99399	0.943611
2170	0.898059	0.993971	0.943584
2180	0.899015	0.993921	0.944089
2190	0.898844	0.993901	0.943986
2200	0.899032	0.993903	0.94409
2210	0.899032	0.993903	0.94409
2220	0.89881	0.99392	0.943975
2230	0.898776	0.99392	0.943956
2240	0.898946	0.994052	0.94411
2250	0.898827	0.993901	0.943976
2260	0.898861	0.99377	0.943936
2270	0.899066	0.993903	0.944109
2280	0.898998	0.993921	0.944079
2290	0.899015	0.993902	0.94408
2300	0.899049	0.993903	0.944099
2310	0.898929	0.993958	0.944058
2320	0.898998	0.993827	0.944037
2330	0.899066	0.993997	0.944151
2340	0.899134	0.993978	0.94418
2350	0.898776	0.993845	0.943922
2360	0.898964	0.99394	0.944069
2370	0.899134	0.993884	0.944138
2380	0.899083	0.993959	0.944144
2390	0.898998	0.993846	0.944045
2400	0.899134	0.993978	0.94418
2410	0.898981	0.993902	0.944061
2420	0.898964	0.993921	0.94406
2430	0.898861	0.993976	0.944029
2440	0.899185	0.993941	0.944192
2450	0.899032	0.993903	0.94409
2460	0.8991	0.993978	0.944162
2470	0.899151	0.993866	0.944139
2480	0.8991	0.994016	0.944178
2490	0.899083	0.993959	0.944144
2500	0.899203	0.99396	0.94421
2510	0.899254	0.993829	0.944179
2520	0.898673	0.9939	0.943891
2530	0.899049	0.993959	0.944125
2540	0.8991	0.993809	0.944085
2550	0.899203	0.993904	0.944184
2560	0.899168	0.993922	0.944174
2570	0.89922	0.993923	0.944202
2580	0.899049	0.993903	0.944099
2590	0.898964	0.993958	0.944077
2600	0.899237	0.993923	0.944212
2610	0.899237	0.993866	0.944186
2620	0.899305	0.993923	0.94425
2630	0.899322	0.993923	0.944259
2640	0.899356	0.993811	0.944227
2650	0.899476	0.993868	0.944319
2660	0.899356	0.993905	0.94427
2670	0.899561	0.993925	0.944392
2680	0.899117	0.993959	0.944163
2690	0.899442	0.993849	0.944292
2700	0.899168	0.993866	0.944149
2710	0.899373	0.993924	0.944288
2720	0.899373	0.993924	0.944288
2730	0.899356	0.993905	0.94427
2740	0.899305	0.993904	0.944241
2750	0.899407	0.993868	0.944281
2760	0.899322	0.993886	0.944242
2770	0.899459	0.993962	0.944352
2780	0.899407	0.993905	0.944298
2790	0.899493	0.993924	0.944354
2800	0.899493	0.993924	0.944354
2810	0.899168	0.993866	0.944149
2820	0.899203	0.993829	0.944151
2830	0.89939	0.993999	0.944331
2840	0.899442	0.993887	0.944308
2850	0.899442	0.993905	0.944317
2860	0.899544	0.993925	0.944382
2870	0.899134	0.993903	0.944147
2880	0.899322	0.994017	0.944302
2890	0.899339	0.993848	0.944235
2900	0.899322	0.993867	0.944234
2910	0.89951	0.993925	0.944363
2920	0.899305	0.993867	0.944224
2930	0.89951	0.993925	0.944363
2940	0.899407	0.993961	0.944323
2950	0.899476	0.993999	0.944378
2960	0.899407	0.993905	0.944298
2970	0.899629	0.993944	0.944438
2980	0.899373	0.993942	0.944296
2990	0.899356	0.993923	0.944278
3000	0.899271	0.993885	0.944214

## Sheet: LASSO feature list
Number of features	Recall	Precision	F1-measure
10	0.800505	0.993705	0.886703
20	0.791387	0.996067	0.882008
30	0.703909	0.995677	0.824749
40	0.821918	0.996089	0.900661
50	0.856257	0.99581	0.920776
60	0.846951	0.995684	0.915315
70	0.874819	0.995627	0.931322
80	0.87837	0.995395	0.933228
90	0.877021	0.995388	0.932463
100	0.865137	0.995442	0.925726
110	0.875741	0.995207	0.93166
120	0.857709	0.995087	0.921305
130	0.858989	0.995016	0.922012
140	0.865922	0.995114	0.926034
150	0.865854	0.995035	0.925961
160	0.860202	0.995003	0.922705
170	0.867357	0.99481	0.926722
180	0.869474	0.994803	0.927926
190	0.890101	0.9946	0.939454
200	0.895361	0.994519	0.942338
210	0.899834	0.994489	0.944797
220	0.898861	0.994615	0.944317
230	0.902088	0.994466	0.946027
240	0.911326	0.994521	0.951108
250	0.911856	0.994543	0.951406
260	0.912163	0.994563	0.951583
270	0.901764	0.99467	0.945941
280	0.905503	0.99458	0.947954
290	0.92205	0.994493	0.956902
300	0.922067	0.994493	0.956912
310	0.922425	0.994569	0.95714
320	0.920837	0.994559	0.95628
330	0.928675	0.994587	0.960502
340	0.927753	0.994509	0.959972
350	0.927873	0.994509	0.960036
360	0.887045	0.994487	0.937698
370	0.889572	0.994407	0.939073
380	0.891194	0.994474	0.940006
390	0.892646	0.994407	0.940783
400	0.89379	0.994528	0.941472
410	0.89046	0.99447	0.939595
420	0.891621	0.994515	0.940261
430	0.892765	0.994351	0.940824
440	0.897427	0.994456	0.943453
450	0.898161	0.994329	0.943801
460	0.900022	0.994303	0.944816
470	0.900534	0.994381	0.945134
480	0.90453	0.994107	0.947206
490	0.90535	0.994262	0.947725
500	0.905281	0.994224	0.94767
510	0.905435	0.994244	0.947764
520	0.905333	0.994112	0.947648
530	0.906767	0.994122	0.948437
540	0.906921	0.994141	0.94853
550	0.906784	0.994178	0.948472
560	0.907126	0.994087	0.948617
570	0.906306	0.994137	0.948192
580	0.907809	0.994184	0.949035
590	0.908031	0.994186	0.949157
600	0.911446	0.994281	0.951063
610	0.912112	0.994082	0.951334
620	0.911702	0.994153	0.951144
630	0.912214	0.994157	0.951424
640	0.912795	0.994068	0.951699
650	0.91288	0.994272	0.951839
660	0.912846	0.994068	0.951727
670	0.912778	0.994049	0.951682
680	0.912863	0.994142	0.951771
690	0.913512	0.99422	0.952159
700	0.916227	0.994127	0.953589
710	0.916466	0.994073	0.953693
720	0.916466	0.994036	0.953676
730	0.9165	0.994092	0.95372
740	0.917952	0.994119	0.954518
750	0.918003	0.994009	0.954495
760	0.91802	0.994138	0.954564
770	0.919198	0.99398	0.955128
780	0.919403	0.994202	0.955341
790	0.920103	0.994078	0.955661
800	0.920206	0.99406	0.955708
810	0.920957	0.994083	0.956124
820	0.921094	0.994029	0.956173
830	0.921401	0.993995	0.956322
840	0.92135	0.994049	0.95632
850	0.923279	0.99397	0.957322
860	0.92345	0.993917	0.957388
870	0.922716	0.99404	0.957051
880	0.921469	0.993959	0.956342
890	0.921742	0.994015	0.956516
900	0.922084	0.993871	0.956633
910	0.922323	0.994019	0.95683
920	0.922818	0.994004	0.957089
930	0.922699	0.994003	0.957025
940	0.92427	0.99405	0.957891
950	0.924423	0.994014	0.957957
960	0.924287	0.994068	0.957908
970	0.924253	0.994086	0.957898
980	0.924423	0.994051	0.957974
990	0.92427	0.994013	0.957874
1000	0.924406	0.993996	0.957939
1010	0.924543	0.994033	0.95803
1020	0.924936	0.994054	0.95825
1030	0.924731	0.994035	0.958131
1040	0.924526	0.994033	0.95802
1050	0.924577	0.994015	0.95804
1060	0.924406	0.994014	0.957947
1070	0.924372	0.993923	0.957887
1080	0.954169	0.994076	0.973714
1090	0.954203	0.994112	0.973749
1100	0.954425	0.99406	0.973839
1110	0.954511	0.994202	0.973952
1120	0.954545	0.994043	0.973894
1130	0.952376	0.9941	0.972791
1140	0.952479	0.994101	0.972845
1150	0.952649	0.994155	0.97296
1160	0.953042	0.994158	0.973166
1170	0.953418	0.994071	0.97332
1180	0.95586	0.994069	0.97459
1190	0.957738	0.993939	0.975503
1200	0.957874	0.994134	0.975667
1210	0.95837	0.994067	0.975892
1220	0.958267	0.994101	0.975855
1230	0.958677	0.994068	0.976052
1240	0.959462	0.994126	0.976487
1250	0.959582	0.994127	0.976549
1260	0.959633	0.994004	0.976516
1270	0.959736	0.994145	0.976638
1280	0.959719	0.994128	0.97662
1290	0.960316	0.994131	0.976931
1300	0.96076	0.994152	0.977171
1310	0.960863	0.994117	0.977207
1320	0.960777	0.994099	0.977154
1330	0.960863	0.994064	0.977182
1340	0.961324	0.994137	0.977455
1350	0.961426	0.99412	0.9775
1360	0.961904	0.994246	0.977808
1370	0.962451	0.994144	0.978041
1380	0.960333	0.994131	0.97694
1390	0.960555	0.994062	0.977022
1400	0.960521	0.994027	0.976987
1410	0.96076	0.994011	0.977103
1420	0.96129	0.993891	0.977319
1430	0.96146	0.993998	0.977458
1440	0.96146	0.994033	0.977475
1450	0.96129	0.994067	0.977404
1460	0.961614	0.993929	0.977504
1470	0.961477	0.99398	0.977459
1480	0.961375	0.994067	0.977448
1490	0.961751	0.994035	0.977626
1500	0.961512	0.99391	0.977443
1510	0.961631	0.993964	0.97753
1520	0.961751	0.994017	0.977618
1530	0.961563	0.994086	0.977554
1540	0.96158	0.993963	0.977504
1550	0.961477	0.994051	0.977493
1560	0.96146	0.993963	0.977441
1570	0.962656	0.993953	0.978054
1580	0.962587	0.993935	0.97801
1590	0.962348	0.994021	0.977928
1600	0.96228	0.993968	0.977867
1610	0.962553	0.99404	0.978043
1620	0.962502	0.993934	0.977966
1630	0.962434	0.994021	0.977972
1640	0.962417	0.993986	0.977947
1650	0.962382	0.994074	0.977971
1660	0.962348	0.994021	0.977928
1670	0.962434	0.993969	0.977947
1680	0.96257	0.993952	0.978009
1690	0.964431	0.993999	0.978992
1700	0.964431	0.994016	0.979
1710	0.964244	0.993963	0.978878
1720	0.964431	0.993946	0.978966
1730	0.964636	0.993982	0.97909
1740	0.96327	0.993974	0.978381
1750	0.963492	0.993975	0.978496
1760	0.96339	0.993992	0.978452
1770	0.963082	0.993903	0.97825
1780	0.963236	0.993904	0.97833
1790	0.963287	0.993852	0.978331
1800	0.963322	0.993957	0.978399
1810	0.957755	0.993869	0.975478
1820	0.957772	0.993957	0.975529
1830	0.957601	0.993921	0.975423
1840	0.957721	0.993834	0.975443
1850	0.957687	0.993904	0.975459
1860	0.957823	0.993887	0.975522
1870	0.958216	0.993837	0.975701
1880	0.96018	0.993832	0.976716
1890	0.960231	0.993937	0.976793
1900	0.960265	0.993867	0.976777
1910	0.96006	0.993849	0.976662
1920	0.960009	0.993848	0.976636
1930	0.959958	0.993848	0.976609
1940	0.960077	0.993814	0.976654
1950	0.960043	0.993813	0.976636
1960	0.960214	0.993814	0.976725
1970	0.960367	0.993868	0.976831
1980	0.960589	0.993782	0.976904
1990	0.960692	0.99387	0.976999
2000	0.960521	0.993851	0.976902
2010	0.960589	0.993869	0.976946
2020	0.960743	0.99387	0.977026
2030	0.96076	0.993835	0.977018
2040	0.960948	0.993819	0.977107
2050	0.960914	0.993784	0.977072
2060	0.960965	0.993854	0.977133
2070	0.967112	0.993858	0.980303
2080	0.967249	0.993807	0.980348
2090	0.966976	0.993823	0.980215
2100	0.96742	0.993843	0.980453
2110	0.967403	0.99379	0.980419
2120	0.967215	0.993998	0.980424
2130	0.967676	0.993949	0.980636
2140	0.967454	0.99386	0.980479
2150	0.968017	0.993934	0.980804
2160	0.968171	0.993848	0.980841
2170	0.967881	0.993828	0.980683
2180	0.958762	0.993788	0.975961
2190	0.958643	0.993822	0.975915
2200	0.958865	0.993859	0.976048
2210	0.958694	0.99384	0.975951
2220	0.958694	0.99384	0.975951
2230	0.958745	0.993858	0.975986
2240	0.959206	0.993913	0.976252
2250	0.959121	0.993825	0.976165
2260	0.959275	0.993861	0.976262
2270	0.959377	0.993739	0.976256
2280	0.95924	0.993826	0.976227
2290	0.95948	0.993827	0.976351
2300	0.959309	0.993756	0.976229
2310	0.959582	0.993793	0.976388
2320	0.958284	0.99382	0.975728
2330	0.958404	0.993785	0.975774
2340	0.958575	0.993769	0.975854
2350	0.958335	0.99382	0.975755
2360	0.958643	0.993752	0.975882
2370	0.95866	0.993804	0.975916
2380	0.958797	0.99384	0.976004
2390	0.959036	0.993772	0.976095
2400	0.95895	0.993789	0.976059
2410	0.959138	0.993755	0.97614
2420	0.958967	0.993806	0.976076
2430	0.95895	0.993824	0.976076
2440	0.959684	0.993723	0.976407
2450	0.959889	0.993812	0.976556
2460	0.959941	0.993848	0.9766
2470	0.959804	0.993741	0.976478
2480	0.96006	0.993761	0.97662
2490	0.960419	0.993833	0.97684
2500	0.960197	0.993762	0.976691
2510	0.960385	0.99371	0.976763
2520	0.960077	0.993778	0.976637
2530	0.96035	0.993798	0.976788
2540	0.960367	0.993798	0.976797
2550	0.960658	0.9938	0.976948
2560	0.960777	0.993695	0.976959
2570	0.960641	0.993764	0.976922
2580	0.960589	0.993676	0.976853
2590	0.960948	0.993854	0.977124
2600	0.960982	0.993661	0.977049
2610	0.960709	0.993765	0.976957
2620	0.960675	0.993835	0.976974
2630	0.960743	0.993765	0.976975
2640	0.960863	0.993731	0.97702
2650	0.960931	0.993626	0.977005
2660	0.960982	0.993714	0.977074
2670	0.960897	0.993713	0.97703
2680	0.961016	0.993714	0.977092
2690	0.961102	0.99368	0.977119
2700	0.960982	0.993732	0.977083
2710	0.960914	0.993714	0.977039
2720	0.962707	0.993655	0.977936
2730	0.96257	0.993549	0.977814
2740	0.962656	0.993585	0.977876
2750	0.962707	0.993708	0.977962
2760	0.962843	0.993656	0.978007
2770	0.962997	0.993692	0.978104
2780	0.962741	0.993585	0.97792
2790	0.962775	0.993673	0.97798
2800	0.963082	0.993693	0.978148
2810	0.963219	0.993554	0.978151
2820	0.963134	0.993588	0.978124
2830	0.962809	0.993603	0.977964
2840	0.962963	0.993552	0.978018
2850	0.963014	0.993587	0.978062
2860	0.962912	0.993674	0.978051
2870	0.962946	0.993587	0.978026
2880	0.963048	0.993622	0.978096
2890	0.963356	0.993624	0.978256
2900	0.963168	0.993676	0.978184
2910	0.963356	0.993624	0.978256
2920	0.96327	0.993624	0.978212
2930	0.963373	0.993642	0.978273
2940	0.963424	0.993712	0.978334
2950	0.963424	0.993625	0.978291
2960	0.963407	0.99359	0.978266
2970	0.963458	0.99373	0.97836
2980	0.963544	0.993626	0.978353
2990	0.963475	0.993695	0.978352
3000	0.963424	0.993712	0.978334

## Sheet: LightGBM feature list
Number of features	Recall	Precision	F1-measure
10	0.771835	0.996824	0.87002
20	0.798508	0.996696	0.886662
30	0.828441	0.996345	0.904668
40	0.812049	0.996334	0.894801
50	0.801906	0.996118	0.888523
60	0.834725	0.996007	0.908262
70	0.845688	0.995878	0.914658
80	0.86418	0.99575	0.925312
90	0.882349	0.995377	0.935461
100	0.883937	0.995519	0.936416
110	0.886054	0.995301	0.937506
120	0.893499	0.995321	0.941666
130	0.90634	0.995219	0.948702
140	0.905145	0.995044	0.947968
150	0.907092	0.994906	0.948971
160	0.911412	0.994893	0.951324
170	0.916329	0.994902	0.954
180	0.92415	0.995018	0.958275
190	0.936462	0.994938	0.964815
200	0.937572	0.995035	0.965449
210	0.937981	0.994929	0.965616
220	0.939518	0.994955	0.966442
230	0.94114	0.994838	0.967244
240	0.941618	0.994876	0.967515
250	0.942575	0.994828	0.967996
260	0.945614	0.994701	0.969537
270	0.946656	0.994689	0.970078
280	0.948432	0.994913	0.971116
290	0.948449	0.994895	0.971117
300	0.950156	0.994958	0.972041
310	0.948517	0.994878	0.971144
320	0.952786	0.994971	0.973422
330	0.95294	0.99483	0.973435
340	0.953366	0.994904	0.973692
350	0.950105	0.994886	0.97198
360	0.951608	0.994876	0.972761
370	0.951574	0.99477	0.972692
380	0.953879	0.994676	0.97385
390	0.955057	0.994629	0.974442
400	0.955501	0.994508	0.974614
410	0.955842	0.994599	0.974835
420	0.956901	0.99464	0.975406
430	0.956662	0.994621	0.975272
440	0.956525	0.994549	0.975167
450	0.957106	0.994553	0.97547
460	0.956679	0.994444	0.975196
470	0.956833	0.994481	0.975293
480	0.956611	0.994568	0.97522
490	0.956594	0.994444	0.975152
500	0.957004	0.994552	0.975417
510	0.958318	0.994507	0.976077
520	0.958353	0.99456	0.97612
530	0.958677	0.994526	0.976273
540	0.957157	0.994377	0.975412
550	0.958523	0.994296	0.976082
560	0.958404	0.994401	0.976071
570	0.958967	0.994299	0.976314
580	0.958728	0.994315	0.976198
590	0.959036	0.994317	0.976358
600	0.96076	0.994327	0.977256
610	0.960726	0.994292	0.977221
620	0.960999	0.994293	0.977363
630	0.961443	0.994349	0.977619
640	0.961648	0.99421	0.977658
650	0.961324	0.994366	0.977566
660	0.961938	0.994106	0.977758
670	0.961751	0.994087	0.977652
680	0.955825	0.994227	0.974648
690	0.955911	0.994228	0.974693
700	0.955894	0.994175	0.974659
710	0.955416	0.994207	0.974426
720	0.955194	0.994241	0.974326
730	0.954852	0.994222	0.974139
740	0.954937	0.994222	0.974184
750	0.954562	0.994202	0.973979
760	0.953981	0.994039	0.973598
770	0.955364	0.994101	0.974348
780	0.956594	0.994161	0.975016
790	0.956986	0.994164	0.975221
800	0.955245	0.994189	0.974328
810	0.956099	0.994211	0.974783
820	0.956508	0.994073	0.974929
830	0.95714	0.994059	0.97525
840	0.957277	0.994113	0.975347
850	0.958404	0.994102	0.975927
860	0.95866	0.99398	0.976001
870	0.95866	0.994051	0.976035
880	0.958506	0.993944	0.975904
890	0.95866	0.994016	0.976018
900	0.958797	0.994034	0.976097
910	0.95895	0.993912	0.976118
920	0.959036	0.993983	0.976196
930	0.958916	0.994105	0.976194
940	0.958831	0.994017	0.976107
950	0.958779	0.994016	0.97608
960	0.958711	0.993998	0.976036
970	0.958694	0.993981	0.976018
980	0.958779	0.993964	0.976055
990	0.958967	0.993947	0.976144
1000	0.95907	0.993965	0.976206
1010	0.958933	0.994	0.976152
1020	0.959018	0.99393	0.976162
1030	0.959292	0.994055	0.976364
1040	0.959001	0.99393	0.976153
1050	0.959053	0.993965	0.976197
1060	0.959189	0.993931	0.976251
1070	0.959121	0.994018	0.976258
1080	0.959172	0.993913	0.976234
1090	0.959104	0.993948	0.976215
1100	0.959121	0.994001	0.976249
1110	0.959036	0.993877	0.976146
1120	0.959189	0.993931	0.976251
1130	0.959223	0.994019	0.976311
1140	0.959053	0.994071	0.976248
1150	0.959258	0.994054	0.976346
1160	0.95936	0.993879	0.976315
1170	0.959753	0.994005	0.976579
1180	0.959787	0.994058	0.976622
1190	0.959821	0.99397	0.976597
1200	0.959889	0.993953	0.976624
1210	0.959736	0.994057	0.976595
1220	0.959958	0.993988	0.976677
1230	0.959855	0.993865	0.976564
1240	0.959855	0.993953	0.976606
1250	0.959906	0.994006	0.976659
1260	0.959821	0.993882	0.976555
1270	0.960077	0.993866	0.97668
1280	0.960214	0.993972	0.976802
1290	0.960043	0.993954	0.976704
1300	0.959804	0.99397	0.976588
1310	0.959889	0.993935	0.976616
1320	0.959684	0.993934	0.976509
1330	0.960128	0.99399	0.976766
1340	0.960026	0.993936	0.976687
1350	0.960077	0.993919	0.976705
1360	0.960077	0.993919	0.976705
1370	0.960009	0.993919	0.976669
1380	0.959906	0.993988	0.97665
1390	0.960009	0.993989	0.976703
1400	0.959975	0.993936	0.97666
1410	0.959992	0.993954	0.976678
1420	0.960043	0.994007	0.97673
1430	0.959906	0.993953	0.976633
1440	0.959872	0.993918	0.976598
1450	0.959804	0.99397	0.976588
1460	0.959906	0.993988	0.97665
1470	0.960077	0.993919	0.976705
1480	0.960197	0.99392	0.976767
1490	0.960009	0.993971	0.976695
1500	0.96006	0.994024	0.976747
1510	0.960043	0.994024	0.976738
1520	0.960043	0.993936	0.976696
1530	0.960094	0.993884	0.976697
1540	0.959838	0.99397	0.976606
1550	0.960128	0.993954	0.976749
1560	0.960043	0.994024	0.976738
1570	0.960043	0.993901	0.976679
1580	0.960128	0.993831	0.976689
1590	0.960111	0.994007	0.976765
1600	0.959992	0.993989	0.976694
1610	0.960077	0.993919	0.976705
1620	0.960026	0.994024	0.976729
1630	0.960231	0.994043	0.976844
1640	0.960094	0.993972	0.976739
1650	0.960145	0.993849	0.976707
1660	0.96035	0.994008	0.97689
1670	0.960009	0.993954	0.976686
1680	0.960043	0.993954	0.976704
1690	0.960094	0.993972	0.976739
1700	0.960197	0.993902	0.976759
1710	0.960145	0.993902	0.976732
1720	0.960077	0.993919	0.976705
1730	0.960265	0.993973	0.976828
1740	0.96076	0.993835	0.977018
1750	0.960538	0.993939	0.976953
1760	0.960624	0.99387	0.976964
1770	0.960453	0.993904	0.976892
1780	0.960692	0.993958	0.977042
1790	0.960794	0.993888	0.977061
1800	0.960504	0.993922	0.976927
1810	0.960607	0.993975	0.977006
1820	0.960709	0.993888	0.977017
1830	0.960675	0.993888	0.976999
1840	0.960794	0.993888	0.977061
1850	0.960709	0.993782	0.976966
1860	0.960572	0.99394	0.976971
1870	0.960538	0.993852	0.976911
1880	0.960811	0.994011	0.977129
1890	0.960641	0.993922	0.976998
1900	0.960624	0.993975	0.977015
1910	0.960572	0.993887	0.976946
1920	0.96047	0.993904	0.976901
1930	0.960641	0.993958	0.977015
1940	0.960504	0.994009	0.97697
1950	0.960504	0.993886	0.97691
1960	0.960572	0.993957	0.97698
1970	0.960777	0.993871	0.977044
1980	0.960675	0.993852	0.976982
1990	0.960709	0.993888	0.977017
2000	0.960863	0.993924	0.977114
2010	0.960811	0.993976	0.977112
2020	0.960982	0.993942	0.977184
2030	0.961016	0.993925	0.977194
2040	0.960692	0.993853	0.976991
2050	0.961085	0.993908	0.977221
2060	0.960846	0.993924	0.977105
2070	0.960999	0.993907	0.977176
2080	0.960982	0.99396	0.977193
2090	0.960999	0.993837	0.977142
2100	0.960829	0.993994	0.97713
2110	0.960948	0.993924	0.977158
2120	0.961221	0.993996	0.977334
2130	0.960794	0.993941	0.977087
2140	0.960999	0.993925	0.977185
2150	0.961085	0.993873	0.977204
2160	0.961136	0.993855	0.977222
2170	0.960965	0.993802	0.977108
2180	0.96105	0.993872	0.977186
2190	0.961119	0.993908	0.977238
2200	0.961204	0.993891	0.977274
2210	0.96088	0.993959	0.97714
2220	0.960982	0.993942	0.977184
2230	0.961255	0.993909	0.977309
2240	0.960965	0.993854	0.977133
2250	0.960982	0.993925	0.977176
2260	0.961204	0.993821	0.97724
2270	0.961187	0.993891	0.977265
2280	0.961307	0.993821	0.977294
2290	0.961136	0.993873	0.97723
2300	0.961119	0.993785	0.977179
2310	0.961085	0.993838	0.977187
2320	0.961426	0.993857	0.977373
2330	0.961102	0.99382	0.977187
2340	0.961136	0.99375	0.977171
2350	0.961204	0.993821	0.97724
2360	0.96105	0.993837	0.977169
2370	0.961341	0.99398	0.977388
2380	0.961119	0.99389	0.97723
2390	0.961341	0.993874	0.977337
2400	0.961119	0.993855	0.977213
2410	0.961255	0.993786	0.97725
2420	0.961102	0.99382	0.977187
2430	0.96117	0.993978	0.977299
2440	0.961102	0.993803	0.977179
2450	0.961272	0.993926	0.977327
2460	0.961324	0.993857	0.977319
2470	0.961272	0.993909	0.977318
2480	0.961409	0.993875	0.977372
2490	0.961307	0.993856	0.977311
2500	0.961102	0.993925	0.977238
2510	0.961272	0.993926	0.977327
2520	0.96129	0.993821	0.977285
2530	0.96105	0.99389	0.977194
2540	0.961341	0.993874	0.977337
2550	0.961392	0.993875	0.977363
2560	0.961102	0.993925	0.977238
2570	0.961204	0.993891	0.977274
2580	0.961307	0.993892	0.977328
2590	0.961426	0.993875	0.977381
2600	0.961409	0.99384	0.977355
2610	0.96129	0.993839	0.977293
2620	0.961307	0.993804	0.977285
2630	0.961477	0.99391	0.977425
2640	0.961324	0.993857	0.977319
2650	0.961358	0.993857	0.977337
2660	0.961546	0.993805	0.977409
2670	0.96158	0.993911	0.977478
2680	0.961392	0.993875	0.977363
2690	0.961392	0.993857	0.977355
2700	0.961136	0.993785	0.977188
2710	0.961238	0.993944	0.977318
2720	0.961358	0.993822	0.97732
2730	0.961477	0.993822	0.977382
2740	0.961443	0.993822	0.977365
2750	0.961375	0.993787	0.977312
2760	0.961341	0.993892	0.977345
2770	0.961204	0.993838	0.977249
2780	0.961324	0.993839	0.977311
2790	0.961409	0.993857	0.977364
2800	0.961238	0.993874	0.977284
2810	0.961426	0.993787	0.977339
2820	0.961443	0.993805	0.977356
2830	0.961665	0.993911	0.977522
2840	0.961529	0.993858	0.977426
2850	0.961358	0.993892	0.977354
2860	0.961682	0.993876	0.977514
2870	0.961426	0.993787	0.977339
2880	0.961597	0.993858	0.977461
2890	0.961443	0.993892	0.977399
2900	0.961324	0.993857	0.977319
2910	0.961341	0.993874	0.977337
2920	0.961477	0.993858	0.977399
2930	0.961426	0.99384	0.977364
2940	0.961375	0.993822	0.977329
2950	0.961512	0.993875	0.977426
2960	0.961494	0.99384	0.9774
2970	0.961358	0.993839	0.977329
2980	0.961614	0.993894	0.977487
2990	0.961392	0.993892	0.977372
3000	0.961597	0.993806	0.977436

## Sheet: XGBoost feature list
Number of features	Recall	Precision	F1-measure
10	0.709441	0.997144	0.829041
20	0.708297	0.997211	0.828283
30	0.72305	0.996916	0.83818
40	0.723443	0.9968	0.838403
50	0.886567	0.996048	0.938124
60	0.884996	0.996137	0.937283
70	0.771955	0.996188	0.869853
80	0.774209	0.996089	0.871245
90	0.875331	0.996307	0.931909
100	0.8142	0.995989	0.895967
110	0.838072	0.995861	0.910178
120	0.855352	0.995667	0.920191
130	0.877704	0.995449	0.932876
140	0.879412	0.995419	0.933827
150	0.887506	0.995442	0.93838
160	0.896368	0.99526	0.943229
170	0.912231	0.995287	0.951951
180	0.927138	0.995325	0.960023
190	0.890853	0.995193	0.940137
200	0.892441	0.995069	0.940965
210	0.902259	0.995122	0.946418
220	0.894507	0.995194	0.942168
230	0.896692	0.995073	0.943325
240	0.901098	0.995078	0.945759
250	0.902447	0.995217	0.946564
260	0.910524	0.995036	0.950906
270	0.911821	0.994988	0.951591
280	0.925482	0.994769	0.958876
290	0.927275	0.994761	0.959833
300	0.929051	0.994789	0.960797
310	0.936735	0.994759	0.964876
320	0.941584	0.994768	0.967446
330	0.942967	0.994758	0.968171
340	0.94418	0.994693	0.968778
350	0.945102	0.994698	0.969266
360	0.947202	0.99471	0.970375
370	0.947151	0.99471	0.970348
380	0.948483	0.994521	0.970957
390	0.947817	0.994589	0.97064
400	0.950634	0.994498	0.972072
410	0.954357	0.994537	0.974033
420	0.955262	0.99456	0.974515
430	0.958062	0.994611	0.975995
440	0.958643	0.994632	0.976306
450	0.962553	0.994636	0.978332
460	0.962912	0.99455	0.978475
470	0.962963	0.994551	0.978502
480	0.962878	0.99448	0.978424
490	0.962997	0.994481	0.978486
500	0.963048	0.994569	0.978555
510	0.963065	0.994534	0.978547
520	0.963202	0.994587	0.978643
530	0.963219	0.994552	0.978635
540	0.963065	0.994586	0.978572
550	0.963134	0.994534	0.978582
560	0.963117	0.994604	0.978607
570	0.963219	0.994552	0.978635
580	0.963339	0.994535	0.978688
590	0.963253	0.994552	0.978653
600	0.963407	0.994588	0.978749
610	0.962946	0.994498	0.978468
620	0.963424	0.994588	0.978758
630	0.963253	0.9945	0.978627
640	0.963202	0.994569	0.978634
650	0.963475	0.994571	0.978776
660	0.963322	0.994482	0.978654
670	0.96339	0.994606	0.978749
680	0.963031	0.994568	0.978546
690	0.963492	0.994554	0.978777
700	0.963134	0.994604	0.978616
710	0.963373	0.994605	0.97874
720	0.963339	0.994605	0.978722
730	0.963339	0.994553	0.978697
740	0.963322	0.994588	0.978705
750	0.963561	0.994624	0.978846
760	0.963783	0.99466	0.978978
770	0.963578	0.994572	0.978829
780	0.963407	0.994571	0.978741
790	0.963492	0.994606	0.978802
800	0.963612	0.994484	0.978805
810	0.963766	0.994555	0.978918
820	0.963339	0.994605	0.978722
830	0.963441	0.994501	0.978725
840	0.963492	0.994554	0.978777
850	0.963663	0.994554	0.978865
860	0.963458	0.994588	0.978776
870	0.963407	0.994518	0.978715
880	0.963714	0.994555	0.978892
890	0.963544	0.994501	0.978778
900	0.963663	0.994467	0.978823
910	0.963526	0.994554	0.978794
920	0.963475	0.994518	0.978751
930	0.963629	0.994519	0.97883
940	0.963629	0.994519	0.97883
950	0.963424	0.994536	0.978733
960	0.963578	0.994536	0.978812
970	0.963561	0.994536	0.978803
980	0.9638	0.994608	0.978961
990	0.963646	0.994519	0.978839
1000	0.963748	0.99459	0.978926
1010	0.963766	0.994608	0.978944
1020	0.963885	0.994538	0.978972
1030	0.963663	0.99459	0.978882
1040	0.963544	0.994501	0.978778
1050	0.963629	0.994607	0.978873
1060	0.963988	0.994574	0.979042
1070	0.963714	0.994537	0.978883
1080	0.963783	0.994538	0.978919
1090	0.963783	0.994555	0.978927
1100	0.963714	0.99466	0.978943
1110	0.963783	0.994485	0.978893
1120	0.963766	0.994608	0.978944
1130	0.964039	0.994522	0.979043
1140	0.96409	0.994557	0.979086
1150	0.964192	0.994575	0.979148
1160	0.963817	0.99459	0.978962
1170	0.96409	0.994504	0.979061
1180	0.963902	0.994503	0.978964
1190	0.964141	0.994522	0.979096
1200	0.964056	0.994574	0.979077
1210	0.964056	0.994557	0.979069
1220	0.964124	0.994627	0.979138
1230	0.963953	0.994609	0.979041
1240	0.964158	0.99454	0.979113
1250	0.964158	0.994487	0.979088
1260	0.964005	0.994521	0.979025
1270	0.964227	0.994558	0.979157
1280	0.964107	0.994715	0.979172
1290	0.964363	0.994576	0.979237
1300	0.964192	0.994557	0.97914
1310	0.964295	0.994593	0.97921
1320	0.964158	0.994627	0.979156
1330	0.964175	0.994557	0.979131
1340	0.964124	0.994575	0.979113
1350	0.964295	0.99447	0.97915
1360	0.964346	0.994576	0.979228
1370	0.964346	0.994523	0.979202
1380	0.964346	0.994558	0.979219
1390	0.964158	0.994575	0.97913
1400	0.963988	0.994574	0.979042
1410	0.964397	0.994629	0.97928
1420	0.963783	0.99452	0.97891
1430	0.963731	0.994555	0.978901
1440	0.963885	0.994486	0.978946
1450	0.963561	0.994624	0.978846
1460	0.963902	0.994608	0.979015
1470	0.963766	0.994625	0.978952
1480	0.963646	0.994625	0.97889
1490	0.963766	0.994573	0.978927
1500	0.963714	0.994625	0.978926
1510	0.963936	0.994539	0.978998
1520	0.963783	0.994608	0.978953
1530	0.963885	0.994521	0.978963
1540	0.963697	0.99459	0.9789
1550	0.963783	0.99459	0.978944
1560	0.963697	0.994572	0.978891
1570	0.963868	0.994591	0.978988
1580	0.963919	0.994538	0.978989
1590	0.963783	0.99459	0.978944
1600	0.963919	0.994538	0.978989
1610	0.963936	0.994574	0.979015
1620	0.964039	0.994504	0.979034
1630	0.9638	0.99459	0.978953
1640	0.963919	0.994521	0.978981
1650	0.963714	0.994625	0.978926
1660	0.963424	0.994623	0.978775
1670	0.963731	0.994555	0.978901
1680	0.963663	0.994625	0.978899
1690	0.963646	0.994642	0.978899
1700	0.963492	0.994589	0.978794
1710	0.963817	0.994555	0.978945
1720	0.963953	0.994661	0.979067
1730	0.963646	0.994589	0.978873
1740	0.963595	0.994572	0.978838
1750	0.963578	0.994659	0.978872
1760	0.963902	0.994661	0.97904
1770	0.963714	0.99459	0.978909
1780	0.96368	0.994625	0.978908
1790	0.963561	0.994554	0.978812
1800	0.963663	0.994607	0.978891
1810	0.963714	0.994572	0.9789
1820	0.964022	0.994627	0.979085
1830	0.963834	0.994608	0.978979
1840	0.963834	0.99452	0.978937
1850	0.963766	0.994485	0.978884
1860	0.963834	0.994643	0.978996
1870	0.963885	0.994521	0.978963
1880	0.963988	0.994574	0.979042
1890	0.963834	0.994573	0.978962
1900	0.963868	0.994591	0.978988
1910	0.963714	0.994607	0.978917
1920	0.963714	0.994572	0.9789
1930	0.963766	0.994573	0.978927
1940	0.963766	0.994555	0.978918
1950	0.963919	0.994556	0.978998
1960	0.963885	0.994521	0.978963
1970	0.963919	0.994521	0.978981
1980	0.963748	0.994555	0.978909
1990	0.963953	0.994644	0.979058
2000	0.963817	0.99452	0.978928
2010	0.963834	0.994573	0.978962
2020	0.963629	0.994519	0.97883
2030	0.963988	0.994626	0.979067
2040	0.964039	0.994522	0.979043
2050	0.963731	0.994537	0.978892
2060	0.964022	0.994592	0.979068
2070	0.964124	0.99454	0.979096
2080	0.963851	0.994468	0.97892
2090	0.96397	0.994486	0.978991
2100	0.963783	0.994503	0.978902
2110	0.963953	0.994609	0.979041
2120	0.963851	0.994626	0.978996
2130	0.963492	0.994554	0.978777
2140	0.963544	0.994571	0.978812
2150	0.963458	0.994606	0.978784
2160	0.963475	0.994553	0.978768
2170	0.963373	0.994518	0.978698
2180	0.963561	0.994571	0.97882
2190	0.963748	0.99459	0.978926
2200	0.963595	0.994607	0.978855
2210	0.963407	0.994553	0.978732
2220	0.963492	0.994536	0.978768
2230	0.963219	0.994692	0.978703
2240	0.963492	0.994518	0.97876
2250	0.963339	0.994553	0.978697
2260	0.963407	0.994641	0.978775
2270	0.962963	0.994568	0.97851
2280	0.962775	0.99462	0.978438
2290	0.962895	0.994655	0.978517
2300	0.962843	0.994638	0.978482
2310	0.96298	0.994603	0.978536
2320	0.96269	0.994584	0.978377
2330	0.963014	0.994551	0.978528
2340	0.962724	0.994602	0.978403
2350	0.96269	0.994584	0.978377
2360	0.963082	0.994516	0.978547
2370	0.962809	0.99455	0.978422
2380	0.962963	0.994603	0.978527
2390	0.962809	0.994515	0.978405
2400	0.96269	0.994619	0.978394
2410	0.96269	0.994584	0.978377
2420	0.962878	0.994655	0.978509
2430	0.962843	0.99455	0.97844
2440	0.962826	0.994532	0.978423
2450	0.962758	0.994584	0.978413
2460	0.962929	0.994585	0.978501
2470	0.962861	0.994585	0.978466
2480	0.962946	0.99455	0.978493
2490	0.962843	0.99455	0.97844
2500	0.962878	0.994533	0.978449
2510	0.962758	0.994549	0.978396
2520	0.963202	0.994622	0.97866
2530	0.962895	0.994515	0.978449
2540	0.962792	0.99462	0.978447
2550	0.962861	0.994568	0.978457
2560	0.963151	0.994569	0.978608
2570	0.962895	0.994655	0.978517
2580	0.96269	0.994584	0.978377
2590	0.963014	0.994639	0.978571
2600	0.962878	0.994585	0.978475
2610	0.962792	0.994585	0.97843
2620	0.962912	0.994568	0.978484
2630	0.96298	0.994533	0.978502
2640	0.962929	0.994603	0.97851
2650	0.96298	0.994568	0.978519
2660	0.962843	0.994567	0.978448
2670	0.962878	0.99455	0.978458
2680	0.962963	0.994568	0.97851
2690	0.962946	0.99455	0.978493
2700	0.962946	0.994568	0.978502
2710	0.963117	0.994604	0.978607
2720	0.963168	0.994639	0.978651
2730	0.962878	0.994585	0.978475
2740	0.962963	0.994551	0.978502
2750	0.962997	0.994516	0.978503
2760	0.962997	0.994638	0.978562
2770	0.963168	0.994534	0.9786
2780	0.963117	0.994516	0.978565
2790	0.962946	0.994621	0.978527
2800	0.963014	0.994533	0.97852
2810	0.963117	0.994464	0.978539
2820	0.963031	0.994586	0.978554
2830	0.962861	0.994568	0.978457
2840	0.96298	0.994638	0.978553
2850	0.962946	0.99455	0.978493
2860	0.963031	0.994568	0.978546
2870	0.963014	0.994551	0.978528
2880	0.962912	0.994515	0.978458
2890	0.962843	0.994567	0.978448
2900	0.96298	0.994551	0.978511
2910	0.962997	0.994621	0.978554
2920	0.963031	0.994604	0.978563
2930	0.9631	0.994639	0.978615
2940	0.963185	0.994587	0.978634
2950	0.963014	0.994533	0.97852
2960	0.963031	0.994604	0.978563
2970	0.963014	0.994551	0.978528
2980	0.962741	0.994584	0.978404
2990	0.963168	0.994517	0.978591
3000	0.963168	0.994569	0.978617

## Sheet: PFI feature list
Number of features	Recall	Precision	F1-measure
10	0.799549	0.996446	0.887205
20	0.82407	0.996366	0.902065
30	0.851323	0.996044	0.918015
40	0.855745	0.99559	0.920386
50	0.87779	0.995719	0.933043
60	0.885064	0.995257	0.936932
70	0.872138	0.99542	0.92971
80	0.879087	0.995206	0.93355
90	0.911634	0.99495	0.951471
100	0.921606	0.994894	0.956849
110	0.921999	0.994914	0.95707
120	0.926746	0.994794	0.959565
130	0.927155	0.994797	0.959786
140	0.935864	0.994646	0.96436
150	0.936445	0.99474	0.964712
160	0.939996	0.994706	0.966577
170	0.941021	0.994711	0.967121
180	0.942916	0.994668	0.968101
190	0.949046	0.99472	0.971347
200	0.948363	0.994788	0.971021
210	0.943907	0.994656	0.968617
220	0.941857	0.994591	0.967506
230	0.942455	0.994522	0.967789
240	0.944043	0.99446	0.968596
250	0.945016	0.994483	0.969119
260	0.94546	0.994504	0.969362
270	0.948107	0.994555	0.970776
280	0.948193	0.994662	0.970872
290	0.948568	0.994397	0.970942
300	0.947475	0.994284	0.970315
310	0.952444	0.994313	0.972929
320	0.953332	0.994407	0.973437
330	0.953059	0.994441	0.97331
340	0.953606	0.994285	0.97352
350	0.954101	0.994447	0.973856
360	0.954442	0.994449	0.974035
370	0.954681	0.994433	0.974152
380	0.955398	0.994402	0.97451
390	0.956133	0.994335	0.97486
400	0.955603	0.994191	0.974515
410	0.95586	0.99421	0.974658
420	0.955364	0.994366	0.974475
430	0.95574	0.994351	0.974663
440	0.951471	0.99429	0.972409
450	0.951352	0.994307	0.972355
460	0.951898	0.994222	0.9726
470	0.951488	0.994148	0.97235
480	0.951642	0.994114	0.972414
490	0.952291	0.994064	0.972729
500	0.953059	0.994069	0.973132
510	0.953247	0.994123	0.973256
520	0.95364	0.994037	0.97342
530	0.957738	0.994133	0.975596
540	0.957943	0.993976	0.975627
550	0.959975	0.993901	0.976643
560	0.960948	0.993942	0.977167
570	0.960999	0.993942	0.977193
580	0.960128	0.993954	0.976749
590	0.960863	0.994152	0.977224
600	0.961221	0.994014	0.977343
610	0.961341	0.99405	0.977422
620	0.961392	0.994032	0.97744
630	0.962263	0.99409	0.977918
640	0.96298	0.994007	0.978248
650	0.963526	0.994046	0.978548
660	0.964175	0.993997	0.978859
670	0.964227	0.994032	0.978903
680	0.964602	0.994087	0.979123
690	0.964756	0.994018	0.979168
700	0.96479	0.993966	0.979161
710	0.964875	0.994089	0.979264
720	0.965541	0.994006	0.979567
730	0.965576	0.993936	0.97955
740	0.966549	0.993872	0.98002
750	0.966566	0.993907	0.980046
760	0.966805	0.993944	0.980186
770	0.966173	0.993922	0.979851
780	0.965507	0.993935	0.979515
790	0.965832	0.993885	0.979658
800	0.961341	0.993822	0.977311
810	0.961102	0.99396	0.977255
820	0.960794	0.993941	0.977087
830	0.960692	0.993817	0.976974
840	0.960794	0.993871	0.977053
850	0.961272	0.993856	0.977293
860	0.96129	0.993839	0.977293
870	0.961221	0.993821	0.977249
880	0.961085	0.993785	0.977161
890	0.961324	0.993804	0.977294
900	0.961938	0.993948	0.977681
910	0.962792	0.993918	0.978108
920	0.962826	0.993901	0.978117
930	0.96298	0.993937	0.978214
940	0.963134	0.993903	0.978277
950	0.962963	0.99392	0.978196
960	0.962656	0.993918	0.978037
970	0.962878	0.993866	0.978127
980	0.962997	0.99378	0.978146
990	0.963868	0.993785	0.978598
1000	0.953845	0.993773	0.9734
1010	0.953742	0.993808	0.973363
1020	0.953913	0.993756	0.973427
1030	0.957191	0.99376	0.975133
1040	0.957226	0.993813	0.975176
1050	0.957191	0.993865	0.975184
1060	0.957311	0.993831	0.975229
1070	0.957345	0.993778	0.975222
1080	0.957362	0.993743	0.975214
1090	0.957345	0.993726	0.975196
1100	0.957413	0.993849	0.975291
1110	0.957721	0.993904	0.975477
1120	0.957806	0.993729	0.975437
1130	0.958148	0.993678	0.975589
1140	0.958096	0.993801	0.975622
1150	0.958284	0.993749	0.975695
1160	0.958182	0.993731	0.975633
1170	0.958643	0.993628	0.975822
1180	0.958575	0.993663	0.975804
1190	0.958335	0.993679	0.975687
1200	0.958404	0.993768	0.975765
1210	0.958421	0.993592	0.975689
1220	0.958353	0.993785	0.975747
1230	0.957994	0.993659	0.975501
1240	0.958131	0.993731	0.975606
1250	0.958318	0.993626	0.975653
1260	0.958421	0.993557	0.975673
1270	0.958233	0.993573	0.975583
1280	0.958677	0.993646	0.975848
1290	0.958762	0.993682	0.97591
1300	0.958472	0.993645	0.975742
1310	0.958865	0.993612	0.975929
1320	0.958984	0.993648	0.976009
1330	0.95895	0.993455	0.975898
1340	0.959018	0.993666	0.976035
1350	0.958916	0.993665	0.975982
1360	0.958967	0.993543	0.975949
1370	0.958933	0.993542	0.975931
1380	0.958916	0.993454	0.97588
1390	0.959053	0.993526	0.975985
1400	0.959001	0.993631	0.976009
1410	0.958899	0.99356	0.975922
1420	0.959087	0.993596	0.976037
1430	0.958984	0.993666	0.976017
1440	0.959206	0.993615	0.976107
1450	0.959053	0.993649	0.976044
1460	0.959001	0.993648	0.976018
1470	0.959275	0.993597	0.976134
1480	0.959104	0.993526	0.976012
1490	0.959172	0.993597	0.976081
1500	0.959223	0.993597	0.976108
1510	0.959582	0.993529	0.976261
1520	0.959172	0.993526	0.976047
1530	0.959428	0.993563	0.976198
1540	0.959394	0.993528	0.976163
1550	0.959445	0.993458	0.976156
1560	0.959292	0.993439	0.976067
1570	0.959565	0.993564	0.976269
1580	0.959719	0.993548	0.97634
1590	0.959889	0.993584	0.976446
1600	0.959855	0.993601	0.976437
1610	0.959821	0.993566	0.976402
1620	0.959889	0.993531	0.976421
1630	0.959838	0.993584	0.976419
1640	0.959924	0.993567	0.976455
1650	0.96035	0.993499	0.976644
1660	0.960111	0.993392	0.976468
1670	0.960419	0.993447	0.976654
1680	0.960385	0.993499	0.976661
1690	0.960504	0.993465	0.976707
1700	0.960572	0.993431	0.976725
1710	0.960572	0.99336	0.976691
1720	0.960316	0.993517	0.976634
1730	0.960436	0.993482	0.97668
1740	0.960572	0.993501	0.976759
1750	0.960538	0.993483	0.976733
1760	0.960436	0.993447	0.976663
1770	0.960709	0.993432	0.976796
1780	0.960658	0.993466	0.976787
1790	0.960675	0.993501	0.976812
1800	0.960743	0.993484	0.976839
1810	0.960931	0.993468	0.976929
1820	0.962348	0.993443	0.977648
1830	0.962519	0.993391	0.977711
1840	0.962331	0.993495	0.977665
1850	0.962434	0.993496	0.977718
1860	0.962263	0.993565	0.977663
1870	0.962297	0.993495	0.977647
1880	0.962314	0.993512	0.977664
1890	0.962502	0.993549	0.977779
1900	0.962519	0.993496	0.977762
1910	0.962502	0.993496	0.977753
1920	0.962741	0.993445	0.977852
1930	0.96269	0.993462	0.977834
1940	0.962861	0.993499	0.97794
1950	0.96257	0.993497	0.977789
1960	0.96269	0.993462	0.977834
1970	0.96269	0.993497	0.977851
1980	0.962826	0.993498	0.977922
1990	0.962946	0.993464	0.977967
2000	0.962946	0.993499	0.977984
2010	0.96298	0.993499	0.978002
2020	0.962809	0.993481	0.977905
2030	0.963185	0.993466	0.978091
2040	0.96339	0.993537	0.978231
2050	0.963373	0.993467	0.978189
2060	0.96327	0.993449	0.978127
2070	0.963373	0.993537	0.978222
2080	0.963287	0.993554	0.978187
2090	0.963304	0.993502	0.97817
2100	0.963407	0.993467	0.978206
2110	0.963441	0.993433	0.978207
2120	0.963322	0.993432	0.978145
2130	0.963424	0.993485	0.978224
2140	0.963544	0.993433	0.97826
2150	0.963475	0.993415	0.978216
2160	0.96368	0.993469	0.978348
2170	0.963509	0.993398	0.978225
2180	0.964107	0.993489	0.978578
2190	0.964124	0.993525	0.978604
2200	0.963936	0.993541	0.978515
2210	0.964039	0.993384	0.978491
2220	0.964056	0.993489	0.978551
2230	0.963885	0.99354	0.978488
2240	0.96397	0.993506	0.978515
2250	0.964209	0.993473	0.978622
2260	0.964158	0.993472	0.978596
2270	0.964209	0.99349	0.978631
2280	0.964175	0.993403	0.978571
2290	0.964244	0.993473	0.97864
2300	0.964329	0.993439	0.978667
2310	0.963834	0.993575	0.978478
2320	0.96409	0.993437	0.978543
2330	0.964346	0.993509	0.97871
2340	0.964056	0.993472	0.978543
2350	0.964005	0.993471	0.978516
2360	0.964005	0.993401	0.978482
2370	0.964261	0.993368	0.978598
2380	0.964056	0.993489	0.978551
2390	0.964124	0.993525	0.978604
2400	0.964688	0.993493	0.978879
2410	0.964688	0.993406	0.978836
2420	0.964619	0.993475	0.978835
2430	0.964619	0.99351	0.978852
2440	0.964636	0.993388	0.978801
2450	0.964534	0.99344	0.978774
2460	0.964363	0.993474	0.978702
2470	0.964619	0.993528	0.97886
2480	0.964739	0.993406	0.978863
2490	0.964756	0.993441	0.978889
2500	0.964841	0.993477	0.97895
2510	0.96479	0.993372	0.978872
2520	0.964995	0.993338	0.978962
2530	0.965029	0.993548	0.979081
2540	0.964978	0.99346	0.979012
2550	0.965234	0.993427	0.979128
2560	0.965132	0.993426	0.979075
2570	0.965336	0.993428	0.979181
2580	0.964944	0.993478	0.979003
2590	0.965029	0.993496	0.979056
2600	0.965046	0.993496	0.979064
2610	0.965405	0.993411	0.979208
2620	0.965422	0.993446	0.979233
2630	0.965507	0.993412	0.979261
2640	0.965234	0.993445	0.979136
2650	0.965354	0.993445	0.979198
2660	0.965371	0.993428	0.979198
2670	0.965336	0.99341	0.979172
2680	0.96549	0.993429	0.97926
2690	0.965251	0.99341	0.979128
2700	0.9652	0.993427	0.97911
2710	0.965405	0.993411	0.979208
2720	0.965302	0.993463	0.97918
2730	0.965422	0.993428	0.979225
2740	0.965302	0.993463	0.97918
2750	0.965371	0.99348	0.979224
2760	0.965473	0.993411	0.979243
2770	0.965439	0.993394	0.979217
2780	0.965678	0.99343	0.979358
2790	0.965524	0.993499	0.979312
2800	0.96549	0.993411	0.979252
2810	0.965473	0.993429	0.979251
2820	0.96561	0.993447	0.979331
2830	0.96549	0.993499	0.979294
2840	0.965541	0.993447	0.979295
2850	0.965644	0.993395	0.979323
2860	0.965661	0.99343	0.979349
2870	0.965541	0.993429	0.979287
2880	0.965712	0.993518	0.979418
2890	0.965576	0.993377	0.979279
2900	0.965729	0.9935	0.979418
2910	0.965934	0.993449	0.979499
2920	0.965661	0.993482	0.979374
2930	0.96561	0.993447	0.979331
2940	0.965695	0.993518	0.979409
2950	0.965661	0.993448	0.979357
2960	0.96561	0.993447	0.979331
2970	0.965661	0.993413	0.97934
2980	0.965883	0.993501	0.979497
2990	0.966105	0.993503	0.979612
3000	0.966293	0.993417	0.979667
