# Supplementary material for: Identification of Phase-Separation-Protein-Related Function Based on Gene Ontology by Using Machine Learning Methods
Source: Life (Basel). 2023 May 31;13(6):1306. doi: 10.3390/life13061306 (PMC10300870; doi:10.3390/life13061306)
Supplement: Supplementary file 1 [file life-13-01306-s001.zip › Table S4.xlsx]

## Sheet: Table S3
Features in one feature subset		Features in two feature subsets		Features in three feature subsets		Features in four feature subsets		Features in five feature subsets
GO:0000150	DNA strand exchange activity	GO:0005844	polysome	GO:0005929	cilium	GO:0016787	hydrolase activity	GO:0005515	protein binding
GO:0015250	water channel activity	GO:0005664	nuclear origin of replication recognition complex	GO:0005768	endosome	GO:0015031	protein transport	GO:0003723	RNA binding
GO:0009853	photorespiration	GO:0034087	establishment of mitotic sister chromatid cohesion	GO:0016491	oxidoreductase activity	GO:0010494	cytoplasmic stress granule	GO:0005829	cytosol
GO:0006959	humoral immune response	GO:0000922	spindle pole	GO:0005759	mitochondrial matrix	GO:0140693	molecular condensate scaffold activity	GO:0016020	membrane
GO:0090630	activation of GTPase activity	GO:0006807	nitrogen compound metabolic process	GO:0055059	asymmetric neuroblast division	GO:0003676	nucleic acid binding	GO:0005654	nucleoplasm
GO:0061436	establishment of skin barrier	GO:0008135	translation factor activity, RNA binding	GO:0098962	regulation of postsynaptic neurotransmitter receptor activity	GO:0030430	host cell cytoplasm	GO:0005737	cytoplasm
GO:0045292	mRNA cis splicing, via spliceosome	GO:1900034	regulation of cellular response to heat	GO:0005886	plasma membrane	GO:0044423	virion component	GO:0005634	nucleus
GO:0009909	regulation of flower development	GO:0000779	condensed chromosome, centromeric region	GO:0008270	zinc ion binding	GO:0019901	protein kinase binding	GO:0070062	extracellular exosome
GO:0008023	transcription elongation factor complex	GO:0098794	postsynapse	GO:0043231	intracellular membrane-bounded organelle	GO:0016604	nuclear body	GO:0005856	cytoskeleton
GO:0007124	pseudohyphal growth	GO:0000165	MAPK cascade	GO:0005615	extracellular space	GO:0003729	mRNA binding	GO:0043488	regulation of mRNA stability
GO:0016791	phosphatase activity	GO:1902951	negative regulation of dendritic spine maintenance	GO:0017056	structural constituent of nuclear pore	GO:0042802	identical protein binding
GO:0016311	dephosphorylation	GO:0120095	vacuole-isolation membrane contact site	GO:0006606	protein import into nucleus	GO:0000792	heterochromatin
GO:0006470	protein dephosphorylation	GO:0000428	DNA-directed RNA polymerase complex	GO:0032991	protein-containing complex	GO:0045944	positive regulation of transcription by RNA polymerase II
GO:1903393	positive regulation of adherens junction organization	GO:0009536	plastid	GO:0016607	nuclear speck	GO:0045296	cadherin binding
GO:0043162	ubiquitin-dependent protein catabolic process via the multivesicular body sorting pathway	GO:0035050	embryonic heart tube development	GO:0000932	P-body	GO:0046872	metal ion binding
GO:0036064	ciliary basal body	GO:0098970	postsynaptic neurotransmitter receptor diffusion trapping	GO:0015977	carbon fixation	GO:0005739	mitochondrion
GO:0061357	positive regulation of Wnt protein secretion	GO:1990316	Atg1/ULK1 kinase complex	GO:0070725	Yb body	GO:0005643	nuclear pore
GO:0030030	cell projection organization	GO:0010369	chromocenter	GO:0008218	bioluminescence	GO:0016740	transferase activity
GO:0071985	multivesicular body sorting pathway	GO:0050808	synapse organization	GO:0098882	structural constituent of presynaptic active zone	GO:0061629	RNA polymerase II-specific DNA-binding transcription factor binding
GO:2000643	positive regulation of early endosome to late endosome transport	GO:0001223	transcription coactivator binding	GO:0030892	mitotic cohesin complex	GO:0060090	molecular adaptor activity
GO:0043328	protein transport to vacuole involved in ubiquitin-dependent protein catabolic process via the multivesicular body sorting pathway	GO:0033592	RNA strand annealing activity	GO:1903863	P granule assembly	GO:0006355	regulation of DNA-templated transcription
GO:0032456	endocytic recycling	GO:0030426	growth cone	GO:0005730	nucleolus	GO:0034063	stress granule assembly
GO:0060271	cilium assembly	GO:0036464	cytoplasmic ribonucleoprotein granule	GO:0043565	sequence-specific DNA binding	GO:0006357	regulation of transcription by RNA polymerase II
GO:1903387	positive regulation of homophilic cell adhesion	GO:0043197	dendritic spine	GO:0098535	de novo centriole assembly involved in multi-ciliated epithelial cell differentiation	GO:0007274	neuromuscular synaptic transmission
GO:0045022	early endosome to late endosome transport	GO:0017148	negative regulation of translation	GO:0005794	Golgi apparatus	GO:0043229	intracellular organelle
GO:0010633	negative regulation of epithelial cell migration	GO:0005743	mitochondrial inner membrane	GO:0007165	signal transduction	GO:0050790	regulation of catalytic activity
GO:0004725	protein tyrosine phosphatase activity	GO:0071011	precatalytic spliceosome	GO:0120099	procentriole replication complex	GO:0000785	chromatin
GO:0004721	phosphoprotein phosphatase activity	GO:0010008	endosome membrane	GO:0000976	transcription cis-regulatory region binding	GO:1902554	serine/threonine protein kinase complex
GO:0005769	early endosome	GO:0003735	structural constituent of ribosome	GO:0000278	mitotic cell cycle	GO:0043186	P granule
GO:0044326	dendritic spine neck	GO:0043085	positive regulation of catalytic activity	GO:0007052	mitotic spindle organization	GO:0045178	basal part of cell
GO:0007517	muscle organ development	GO:0043066	negative regulation of apoptotic process	GO:0019079	viral genome replication	GO:0006913	nucleocytoplasmic transport
GO:0000381	regulation of alternative mRNA splicing, via spliceosome	GO:0006629	lipid metabolic process	GO:0045202	synapse	GO:0007049	cell cycle
GO:0043025	neuronal cell body	GO:0005198	structural molecule activity	GO:0098536	deuterosome
GO:1902737	dendritic filopodium	GO:0016574	histone ubiquitination	GO:0051301	cell division
GO:0051489	regulation of filopodium assembly	GO:0007568	obsolete aging	GO:0030509	BMP signaling pathway
GO:2001022	obsolete positive regulation of response to DNA damage stimulus	GO:0006611	protein export from nucleus	GO:0043484	regulation of RNA splicing
GO:0098793	presynapse	GO:0006368	transcription elongation by RNA polymerase II	GO:0006468	protein phosphorylation
GO:0046982	protein heterodimerization activity	GO:0048786	presynaptic active zone	GO:0005789	endoplasmic reticulum membrane
GO:2000637	positive regulation of miRNA-mediated gene silencing	GO:0008285	negative regulation of cell population proliferation	GO:0016021	_
GO:0001934	positive regulation of protein phosphorylation	GO:0000977	RNA polymerase II transcription regulatory region sequence-specific DNA binding	GO:0001172	RNA-templated transcription
GO:0042788	polysomal ribosome	GO:0050839	cell adhesion molecule binding	GO:0005576	extracellular region
GO:0045177	apical part of cell	GO:0045216	cell-cell junction organization	GO:0006091	generation of precursor metabolites and energy
GO:0007064	mitotic sister chromatid cohesion	GO:0015979	photosynthesis	GO:0003674	molecular_function
GO:0097113	AMPA glutamate receptor clustering	GO:0007268	chemical synaptic transmission	GO:0051321	meiotic cell cycle
GO:0007099	centriole replication	GO:0006270	DNA replication initiation	GO:0016605	PML body
GO:0044613	nuclear pore central transport channel	GO:0002218	activation of innate immune response	GO:0006914	autophagy
GO:0005814	centriole	GO:0000287	magnesium ion binding	GO:0070742	C2H2 zinc finger domain binding
GO:0060261	positive regulation of transcription initiation by RNA polymerase II	GO:0000242	pericentriolar material	GO:0045892	negative regulation of DNA-templated transcription
GO:0006405	RNA export from nucleus	GO:0043021	ribonucleoprotein complex binding	GO:0044877	protein-containing complex binding
GO:0030518	intracellular steroid hormone receptor signaling pathway	GO:0042025	host cell nucleus	GO:0003677	DNA binding
GO:0006351	DNA-templated transcription	GO:0030541	plasmid partitioning	GO:0007283	spermatogenesis
GO:0008047	enzyme activator activity	GO:1904970	brush border assembly	GO:0005694	chromosome
GO:0048169	regulation of long-term neuronal synaptic plasticity	GO:0008022	obsolete protein C-terminus binding	GO:0005509	calcium ion binding
GO:2000352	negative regulation of endothelial cell apoptotic process	GO:0048788	cytoskeleton of presynaptic active zone	GO:0042995	cell projection
GO:0000077	DNA damage checkpoint signaling	GO:0019655	glycolytic fermentation to ethanol	GO:0030424	axon
GO:0044805	late nucleophagy	GO:1900239	regulation of phenotypic switching	GO:0003730	mRNA 3'-UTR binding
GO:0065003	protein-containing complex assembly	GO:0006281	DNA repair	GO:0045727	positive regulation of translation
GO:0016234	inclusion body	GO:0034270	Cvt complex	GO:0042803	protein homodimerization activity
GO:0034727	piecemeal microautophagy of the nucleus	GO:0098745	Dcp1-Dcp2 complex	GO:0014069	postsynaptic density
GO:0030027	lamellipodium	GO:0005575	cellular_component	GO:0045182	translation regulator activity
GO:0042026	protein refolding	GO:0031410	cytoplasmic vesicle
GO:0007059	chromosome segregation	GO:0030154	cell differentiation
GO:0048167	regulation of synaptic plasticity	GO:0006417	regulation of translation
GO:0007098	centrosome cycle	GO:0043621	protein self-association
GO:0012507	ER to Golgi transport vesicle membrane	GO:0005925	focal adhesion
GO:0051082	unfolded protein binding	GO:0003713	transcription coactivator activity
GO:1901216	positive regulation of neuron death	GO:0000398	mRNA splicing, via spliceosome
GO:0048666	neuron development	GO:0003924	GTPase activity
GO:0090575	RNA polymerase II transcription regulator complex	GO:0045893	positive regulation of DNA-templated transcription
GO:0009653	anatomical structure morphogenesis	GO:0031267	small GTPase binding
GO:0048156	tau protein binding	GO:0031965	nuclear membrane
GO:0090307	mitotic spindle assembly	GO:0031625	ubiquitin protein ligase binding
GO:0040029	epigenetic regulation of gene expression	GO:0031087	deadenylation-independent decapping of nuclear-transcribed mRNA
GO:0007076	mitotic chromosome condensation	GO:0031047	RNA-mediated gene silencing
GO:0035019	somatic stem cell population maintenance	GO:0000776	kinetochore
GO:0001228	DNA-binding transcription activator activity, RNA polymerase II-specific	GO:0098978	glutamatergic synapse
GO:0005938	cell cortex	GO:0003682	chromatin binding
GO:0016973	poly(A)+ mRNA export from nucleus	GO:0048471	perinuclear region of cytoplasm
GO:0000290	deadenylation-dependent decapping of nuclear-transcribed mRNA	GO:0019899	enzyme binding
GO:0050806	positive regulation of synaptic transmission	GO:0007155	cell adhesion
GO:0051179	localization	GO:0007399	nervous system development
GO:0008152	metabolic process	GO:0010628	positive regulation of gene expression
GO:0005245	voltage-gated calcium channel activity	GO:0006397	mRNA processing
GO:0035556	intracellular signal transduction	GO:0006446	regulation of translational initiation
GO:0070161	anchoring junction	GO:0006986	response to unfolded protein
GO:0018105	peptidyl-serine phosphorylation	GO:0000122	negative regulation of transcription by RNA polymerase II
GO:2001237	negative regulation of extrinsic apoptotic signaling pathway	GO:0005813	centrosome
GO:0042472	inner ear morphogenesis	GO:0006325	chromatin organization
GO:0070847	core mediator complex	GO:0015030	Cajal body
GO:0005815	microtubule organizing center	GO:0005524	ATP binding
GO:0000794	condensed nuclear chromosome	GO:0008139	nuclear localization sequence binding
GO:0003015	heart process	GO:0005635	nuclear envelope
GO:1990259	histone H2AQ104 methyltransferase activity	GO:0000166	nucleotide binding
GO:0071466	cellular response to xenobiotic stimulus	GO:0000978	RNA polymerase II cis-regulatory region sequence-specific DNA binding
GO:0060997	dendritic spine morphogenesis	GO:0042254	ribosome biogenesis
GO:0060122	inner ear receptor cell stereocilium organization	GO:0005783	endoplasmic reticulum
GO:0051497	negative regulation of stress fiber assembly	GO:0016887	ATP hydrolysis activity
GO:0070971	endoplasmic reticulum exit site
GO:0004386	helicase activity
GO:0000184	nuclear-transcribed mRNA catabolic process, nonsense-mediated decay
GO:0016592	mediator complex
GO:0042078	germ-line stem cell division
GO:0051402	neuron apoptotic process
GO:0098609	cell-cell adhesion
GO:0042734	presynaptic membrane
GO:0006406	mRNA export from nucleus
GO:0016055	Wnt signaling pathway
GO:1990124	messenger ribonucleoprotein complex
GO:0005721	pericentric heterochromatin
GO:0007265	Ras protein signal transduction
GO:0035329	hippo signaling
GO:2000042	negative regulation of double-strand break repair via homologous recombination
GO:0000791	euchromatin
GO:0046785	microtubule polymerization
GO:0008283	cell population proliferation
GO:0006412	translation
GO:0003724	RNA helicase activity
GO:0007417	central nervous system development
GO:0045732	positive regulation of protein catabolic process
GO:0033120	positive regulation of RNA splicing
GO:0005902	microvillus
GO:0009737	response to abscisic acid
GO:0001933	negative regulation of protein phosphorylation
GO:0031428	box C/D RNP complex
GO:0008033	tRNA processing
GO:0031503	protein-containing complex localization
GO:0007276	gamete generation
GO:0043410	positive regulation of MAPK cascade
GO:0030036	actin cytoskeleton organization
GO:0021915	neural tube development
GO:0006415	translational termination
GO:0060337	type I interferon-mediated signaling pathway
GO:0016301	kinase activity
GO:0086091	regulation of heart rate by cardiac conduction
GO:0051123	RNA polymerase II preinitiation complex assembly
GO:0033962	P-body assembly
GO:0032922	circadian regulation of gene expression
GO:0034605	cellular response to heat
GO:0009986	cell surface
GO:0006979	response to oxidative stress
GO:0001501	skeletal system development
GO:0006413	translational initiation
GO:0060070	canonical Wnt signaling pathway
GO:0003743	translation initiation factor activity
GO:0033138	positive regulation of peptidyl-serine phosphorylation
GO:0003281	ventricular septum development
GO:0043547	positive regulation of GTPase activity
GO:0031571	mitotic G1 DNA damage checkpoint signaling
GO:0090502	RNA phosphodiester bond hydrolysis, endonucleolytic
GO:0030018	Z disc
GO:0051258	protein polymerization
GO:0032434	regulation of proteasomal ubiquitin-dependent protein catabolic process
GO:0035418	protein localization to synapse
GO:0007249	I-kappaB kinase/NF-kappaB signaling
GO:0000795	synaptonemal complex
GO:0006469	negative regulation of protein kinase activity
GO:0007267	cell-cell signaling
GO:0043005	neuron projection
GO:0031463	Cul3-RING ubiquitin ligase complex
GO:0008021	synaptic vesicle
GO:0016567	protein ubiquitination
GO:0030097	hemopoiesis
GO:0007346	regulation of mitotic cell cycle
GO:2000463	positive regulation of excitatory postsynaptic potential
GO:0072686	mitotic spindle
GO:0005891	voltage-gated calcium channel complex
GO:0090305	nucleic acid phosphodiester bond hydrolysis
GO:0001046	core promoter sequence-specific DNA binding
GO:0032496	response to lipopolysaccharide
GO:0003151	outflow tract morphogenesis
GO:0031902	late endosome membrane
GO:0006631	fatty acid metabolic process
GO:0001917	photoreceptor inner segment
GO:0034765	regulation of monoatomic ion transmembrane transport
GO:0006999	nuclear pore organization
GO:0016192	vesicle-mediated transport
GO:0000151	ubiquitin ligase complex
GO:0060348	bone development
GO:0005765	lysosomal membrane
GO:0051085	chaperone cofactor-dependent protein refolding
GO:0030527	structural constituent of chromatin
GO:0006816	calcium ion transport
GO:0007186	G protein-coupled receptor signaling pathway
GO:0090090	negative regulation of canonical Wnt signaling pathway
GO:0031573	mitotic intra-S DNA damage checkpoint signaling
GO:0043204	perikaryon
GO:0007030	Golgi organization
GO:0031514	motile cilium
GO:1990837	sequence-specific double-stranded DNA binding
GO:1903432	regulation of TORC1 signaling
GO:0050680	negative regulation of epithelial cell proliferation
GO:0035617	stress granule disassembly
GO:0016853	isomerase activity
GO:0044238	primary metabolic process
GO:0001525	angiogenesis
GO:0032570	response to progesterone
GO:0090734	site of DNA damage
GO:0004521	RNA endonuclease activity
GO:0030594	neurotransmitter receptor activity
GO:0003678	DNA helicase activity
GO:0030136	clathrin-coated vesicle
GO:0048013	ephrin receptor signaling pathway
GO:0051015	actin filament binding
GO:0061630	ubiquitin protein ligase activity
GO:1902895	positive regulation of miRNA transcription
GO:0005911	cell-cell junction
GO:0030050	vesicle transport along actin filament
GO:0071598	neuronal ribonucleoprotein granule
GO:0051649	establishment of localization in cell
GO:0009267	cellular response to starvation
GO:0032508	DNA duplex unwinding
GO:0005912	adherens junction
GO:0043065	positive regulation of apoptotic process
GO:0045471	response to ethanol
GO:0006353	DNA-templated transcription termination
GO:0005216	monoatomic ion channel activity
GO:0009507	chloroplast
GO:0030174	regulation of DNA-templated DNA replication initiation
GO:0032481	positive regulation of type I interferon production
GO:0071260	cellular response to mechanical stimulus
GO:0009952	anterior/posterior pattern specification
GO:0008150	biological_process
GO:1990904	ribonucleoprotein complex
GO:0019028	viral capsid
GO:0019013	viral nucleocapsid
GO:0005527	macrolide binding
GO:0005819	spindle
GO:0019904	protein domain specific binding
GO:1905649	negative regulation of shell calcification
GO:0006354	DNA-templated transcription elongation
GO:0019029	helical viral capsid
GO:0034399	nuclear periphery
GO:0017102	methionyl glutamyl tRNA synthetase complex
GO:1904106	protein localization to microvillus
GO:0003712	transcription coregulator activity
GO:0036093	germ cell proliferation
GO:0051028	mRNA transport
GO:0009408	response to heat
GO:0035719	tRNA import into nucleus
GO:0030425	dendrite
GO:0000451	rRNA 2'-O-methylation
GO:0008380	RNA splicing
GO:0009897	external side of plasma membrane
GO:0031470	carboxysome
GO:0002376	immune system process
GO:0006974	DNA damage response
GO:0003700	DNA-binding transcription factor activity
GO:0039502	suppression by virus of host type I interferon-mediated signaling pathway
GO:0045171	intercellular bridge
GO:0140678	molecular function inhibitor activity
GO:1900248	negative regulation of cytoplasmic translational elongation
GO:1990302	Bre1-Rad6 ubiquitin ligase complex
GO:0039503	suppression by virus of host innate immune response
GO:0010468	regulation of gene expression
GO:0062029	positive regulation of stress granule assembly
GO:0008195	phosphatidate phosphatase activity
GO:0006366	transcription by RNA polymerase II
GO:0030674	protein-macromolecule adaptor activity
GO:1990047	spindle matrix
GO:0010895	negative regulation of ergosterol biosynthetic process
GO:0009036	type II site-specific deoxyribonuclease activity
GO:0034089	establishment of meiotic sister chromatid cohesion
GO:0000139	Golgi membrane
GO:0005681	spliceosomal complex
GO:0008266	poly(U) RNA binding
GO:0098562	cytoplasmic side of membrane
GO:0006508	proteolysis
GO:0016829	lyase activity
GO:1902600	proton transmembrane transport
GO:0007411	axon guidance
GO:0045087	innate immune response
GO:0005764	lysosome
GO:0006955	immune response
GO:0003697	single-stranded DNA binding
GO:0007420	brain development
GO:0051607	defense response to virus
GO:0032580	Golgi cisterna membrane
GO:0006289	nucleotide-excision repair
GO:0005516	calmodulin binding
GO:1904408	melatonin binding
GO:0000329	fungal-type vacuole membrane
GO:0030023	extracellular matrix constituent conferring elasticity
GO:1905605	positive regulation of blood-brain barrier permeability
GO:0006310	DNA recombination
GO:0006401	RNA catabolic process
GO:0008236	serine-type peptidase activity
GO:0046961	proton-transporting ATPase activity, rotational mechanism
GO:0006367	transcription initiation at RNA polymerase II promoter
GO:0009941	chloroplast envelope
GO:0036457	keratohyalin granule
GO:0035256	G protein-coupled glutamate receptor binding
GO:0006277	DNA amplification
GO:0042462	eye photoreceptor cell development
GO:0060078	regulation of postsynaptic membrane potential
GO:0016363	nuclear matrix
GO:0000480	endonucleolytic cleavage in 5'-ETS of tricistronic rRNA transcript (SSU-rRNA, 5.8S rRNA, LSU-rRNA)
GO:0051056	regulation of small GTPase mediated signal transduction
GO:0006259	DNA metabolic process
